# Supplementary material for: Inhibition of mitochondrial complex I reverses NOTCH1-driven metabolic reprogramming in T-cell acute lymphoblastic leukemia
Source: Nat Commun. 2022 May 19;13:2801. doi: 10.1038/s41467-022-30396-3 (PMC9120040; doi:10.1038/s41467-022-30396-3)
Supplement: Supplementary file 4 — Source Data [file 41467_2022_30396_MOESM4_ESM.zip]

Archive with 24 entries (24 files):
- Main and Supplementary raw data/Figure 2 raw data.xlsx
- Main and Supplementary raw data/Figure 3 raw data.xlsx
- Main and Supplementary raw data/Figure 4 raw data.xlsx
- Main and Supplementary raw data/Figure 5 raw data.xlsx
- Main and Supplementary raw data/Figure 6 raw data.xlsx
- Main and Supplementary raw data/Suppl Fig 1.xlsx
- Main and Supplementary raw data/Suppl Fig 12.xlsx
- Main and Supplementary raw data/Suppl Fig 13.xlsx
- Main and Supplementary raw data/Suppl Fig 14.xlsx
- Main and Supplementary raw data/Suppl Fig 16.xlsx
- Main and Supplementary raw data/Suppl Fig 2.xlsx
- Main and Supplementary raw data/Suppl Fig 20.xlsx
- Main and Supplementary raw data/Suppl Fig 21.xlsx
- Main and Supplementary raw data/Suppl Fig 22.xlsx
- Main and Supplementary raw data/Suppl Fig 23.xlsx
- Main and Supplementary raw data/Suppl Fig 25.xlsx
- Main and Supplementary raw data/Suppl Fig 28.xlsx
- Main and Supplementary raw data/Suppl Fig 29.xlsx
- Main and Supplementary raw data/Suppl Fig 3.xlsx
- Main and Supplementary raw data/Suppl Fig 32.xlsx
- Main and Supplementary raw data/Suppl Fig 33.xlsx
- Main and Supplementary raw data/Suppl Fig 5.xlsx
- Main and Supplementary raw data/Suppl Fig 6.xlsx
- Main and Supplementary raw data/Suppl Fig 9.xlsx
