# Supplementary material for: Inhibition of mitochondrial complex I reverses NOTCH1-driven metabolic reprogramming in T-cell acute lymphoblastic leukemia
Source: Nat Commun. 2022 May 19;13:2801. doi: 10.1038/s41467-022-30396-3 (PMC9120040; doi:10.1038/s41467-022-30396-3)
Supplement: Supplementary file 4 — Source Data [file 41467_2022_30396_MOESM4_ESM.zip › Main and Supplementary raw data/Figure 2 raw data.xlsx]

## Sheet: Fig. 2 e
		control			+ IACS
	24 h	4732	4628	4923	4735	4760	4559
	48 h	9038	10836	9378	4327	3660	3916
	72 h	12468	14407	10356	1703	2021
	24 h	3965	5112	4988	2151	2299	4019
	48 h	13693	13057	11147	3565	3251	3091
	72 h	20704	23252	22625	2693	2552	2296

## Sheet: Fig. 2 f
		control			+ IACS
	LMO1tg	3052	2748	2515	2739	2293	2340
	LMO1tg	1647	2224	2086	1727	2056	1458
	LMO1tg NOTCH1tg	1349	1416	1349	314	349	302
	NOTCH1tg	921	964	633	320	416	335

## Sheet: Fig. 2 g
			DMSO			IACS-0101759
			mean	SD	N	mean	SD	N
		DMSO+ (219)	1	0.025628	23	1	0.055479	23
		LMO1tgNOTCH1tg+ (219)	1	0.055479	23	0.57026	0.01702	23
		SCLtg + (219)*	1*	5.5479e-002*	23*	0.522004*	0.028757*	23*
		NOTCHtg + (219)	1	0.055479	23	0.653202	0.086062	23
		LMO1tg + (141)	1	0.055479	23	0.661	0.034	23
		SCLtg LMO1tg + (141)	1	0.055479	23	0.602836	0.029782	23
		SCLtg LMO1tg NOTCH1tg + (MT)	1	0.055479	23	0.617164	0.022225	23
		DMSO - (219)	1	0.025628	23	1	0.055479	23
		LMO1tgNOTCH1tg - (219;141)	1	0.055479	23	0.750869	0.052063	21
		SCLtg - (219)*	1*	5.5479e-002*	23*	0.658846*	0.035327*	23*
		NOTCHtg - (219;141)	1	0.055479	23	0.779293	0.071661	23
		LMO1tg - (141)	1	0.055479	23	1.00553	0.015367	23
		SCLtg LMO1tg - (141;MT)	1	0.055479	23	1.03856	0.030828	23
		SCLtg LMO1tg NOTCH1tg - (MT)	1	0.055479	23	0.819636	0.039702	23

## Sheet: Fig. 2 h
		T-lymphocytes	NOTCH1 wt	NOTCH1 mut
		32.246	58	178.296
		42.4168	110	181.685
		15.1926	57	100.452
		29.8331		104.473
		51		91.5383
		59		82.1896
		45		131.042
t lymph ver notch wt	0.0152877		*
t lymph ver notch mut	0.00011648		****
t wt ver t mut	0.0507341		*
Number of families	1
Number of comparisons per family	3
Alpha	0.05
Tukey's multiple comparisons test	Mean Diff.	95.00% CI of diff.	Below threshold?	Summary	Adjusted P Value
T-lymphocytes vs. NOTCH1 wt	-35.76	-91.19 to 19.67	No	ns	0.2439	A-B
T-lymphocytes vs. NOTCH1 mut	-85	-127.9 to -42.06	Yes	***	0.0004	A-C
NOTCH1 wt vs. NOTCH1 mut	-49.24	-104.7 to 6.194	No	ns	0.085	B-C
Test details	Mean 1	Mean 2	Mean Diff.	SE of diff.	n1	n2	q	DF
T-lymphocytes vs. NOTCH1 wt	39.24	75	-35.76	21.18	7	3	2.388	14
T-lymphocytes vs. NOTCH1 mut	39.24	124.2	-85	16.41	7	7	7.327	14
NOTCH1 wt vs. NOTCH1 mut	75	124.2	-49.24	21.18	3	7	3.288	14

## Sheet: Fig. 2 i
		T-lymphocytes	NOTCH1 wt	NOTCH1 mut
		31.05	45	2.342
		45	11	3.887
		84.68	5	2.309
		76.89		3.842
				11.11
				5.777
				3.152
t lymph ver notch wt	0.0432541		*
t lymph ver notch mut	0.000122987		****
t wt ver t mut	0.0373937		*
Number of families	1
Number of comparisons per family	3
Alpha	0.05
Tukey's multiple comparisons test	Mean Diff.	95.00% CI of diff.	Below threshold?	Summary	Adjusted P Value
T-lymphocytes vs. NOTCH1 wt	39.07	5.325 to 72.82	Yes	*	0.0241	A-B
T-lymphocytes vs. NOTCH1 mut	54.77	27.08 to 82.47	Yes	***	0.0006	A-C
NOTCH1 wt vs. NOTCH1 mut	15.7	-14.79 to 46.19	No	ns	0.3786	B-C
Test details	Mean 1	Mean 2	Mean Diff.	SE of diff.	n1	n2	q	DF
T-lymphocytes vs. NOTCH1 wt	59.41	20.33	39.07	12.49	4	3	4.422	11
T-lymphocytes vs. NOTCH1 mut	59.41	4.631	54.77	10.25	4	7	7.554	11
NOTCH1 wt vs. NOTCH1 mut	20.33	4.631	15.7	11.29	3	7	1.967	11

## Sheet: Fig. 2 j
		T-lymphocytes	NOTCH1 wt	NOTCH1 mut
		13.21	1.92	3.05
		13.96	9.69	3.32
		10.88	9.711	3.4
		9.766		7.2
		11.07		6.2
				2.58
				0.7
t lymph ver notch wt	0.0369688		*
t lymph ver notch mut	2.67337e-05		****
t wt ver t mut	0.0704718		ns
Number of families	1
Number of comparisons per family	3
Alpha	0.05
Tukey's multiple comparisons test	Mean Diff.	95.00% CI of diff.	Below threshold?	Summary	Adjusted P Value
T-lymphocytes vs. NOTCH1 wt	4.67	-0.4196 to 9.760	No	ns	0.0733	A-B
T-lymphocytes vs. NOTCH1 mut	7.999	3.918 to 12.08	Yes	***	0.0006	A-C
NOTCH1 wt vs. NOTCH1 mut	3.328	-1.481 to 8.138	No	ns	0.1967	B-C
Test details	Mean 1	Mean 2	Mean Diff.	SE of diff.	n1	n2	q	DF
T-lymphocytes vs. NOTCH1 wt	11.78	7.107	4.67	1.908	5	3	3.462	12
T-lymphocytes vs. NOTCH1 mut	11.78	3.779	7.999	1.53	5	7	7.395	12
NOTCH1 wt vs. NOTCH1 mut	7.107	3.779	3.328	1.803	3	7	2.611	12

## Sheet: Fig. 2 k
	Lymphocytes							NOTCH1 wt							NOTCH1 mut
1 nM	67	105	109	95	97	107	117	95	79	82					53	98	82	81	76	80	105
10 nM	69	102	125	78	83	83	101	78	48	45					39	58	16	44	46	43	57
100 nM	81	89	107	75	63	101		75	40	34					54	11	38	40	47	27	55
Within each row, compare columns (simple effects within rows)										Within each column, compare rows (simple effects within columns)
Number of families	3									Number of families	3
Number of comparisons per family	3									Number of comparisons per family	3
Alpha	0.05									Alpha	0.05
Tukey's multiple comparisons test	Predicted (LS) mean diff.	95.00% CI of diff.	Below threshold?	Summary	Adjusted P Value					Tukey's multiple comparisons test	Predicted (LS) mean diff.	95.00% CI of diff.	Below threshold?	Summary	Adjusted P Value
1 nM										Lymphocytes
Lymphocytes vs. NOTCH1 wt	14.24	-13.47 to 41.95	No	ns	0.4315					1 nM vs. 10 nM	8	-13.46 to 29.46	No	ns	0.6394
Lymphocytes vs. NOTCH1 mut	17.43	-4.035 to 38.89	No	ns	0.1314					1 nM vs. 100 nM	13.57	-8.768 to 35.91	No	ns	0.3122
NOTCH1 wt vs. NOTCH1 mut	3.19	-24.52 to 30.90	No	ns	0.9578					10 nM vs. 100 nM	5.571	-16.77 to 27.91	No	ns	0.8174
10 nM										NOTCH1 wt
Lymphocytes vs. NOTCH1 wt	34.57	6.863 to 62.28	Yes	*	0.0114					1 nM vs. 10 nM	28.33	-4.452 to 61.12	No	ns	0.102
Lymphocytes vs. NOTCH1 mut	48.29	26.82 to 69.75	Yes	****	<0.0001					1 nM vs. 100 nM	35.67	2.881 to 68.45	Yes	*	0.0303
NOTCH1 wt vs. NOTCH1 mut	13.71	-13.99 to 41.42	No	ns	0.4579					10 nM vs. 100 nM	7.333	-25.45 to 40.12	No	ns	0.8501
100 nM										NOTCH1 mut
Lymphocytes vs. NOTCH1 wt	36.33	7.940 to 64.73	Yes	**	0.0093					1 nM vs. 10 nM	38.86	17.39 to 60.32	Yes	***	0.0002
Lymphocytes vs. NOTCH1 mut	47.14	24.80 to 69.48	Yes	****	<0.0001					1 nM vs. 100 nM	43.29	21.82 to 64.75	Yes	****	<0.0001
NOTCH1 wt vs. NOTCH1 mut	10.81	-16.90 to 38.52	No	ns	0.6131					10 nM vs. 100 nM	4.429	-17.03 to 25.89	No	ns	0.8709
Test details	Predicted (LS) mean 1	Predicted (LS) mean 2	Predicted (LS) mean diff.	SE of diff.	N1	N2	q	DF		Test details	Predicted (LS) mean 1	Predicted (LS) mean 2	Predicted (LS) mean diff.	SE of diff.	N1	N2	q	DF
1 nM										Lymphocytes
Lymphocytes vs. NOTCH1 wt	99.57	85.33	14.24	11.4	7	3	1.767	41		1 nM vs. 10 nM	99.57	91.57	8	8.827	7	7	1.282	41
Lymphocytes vs. NOTCH1 mut	99.57	82.14	17.43	8.827	7	7	2.792	41		1 nM vs. 100 nM	99.57	86	13.57	9.187	7	6	2.089	41
NOTCH1 wt vs. NOTCH1 mut	85.33	82.14	3.19	11.4	3	7	0.396	41		10 nM vs. 100 nM	91.57	86	5.571	9.187	7	6	0.8576	41
10 nM										NOTCH1 wt
Lymphocytes vs. NOTCH1 wt	91.57	57	34.57	11.4	7	3	4.291	41		1 nM vs. 10 nM	85.33	57	28.33	13.48	3	3	2.972	41
Lymphocytes vs. NOTCH1 mut	91.57	43.29	48.29	8.827	7	7	7.736	41		1 nM vs. 100 nM	85.33	49.67	35.67	13.48	3	3	3.741	41
NOTCH1 wt vs. NOTCH1 mut	57	43.29	13.71	11.4	3	7	1.702	41		10 nM vs. 100 nM	57	49.67	7.333	13.48	3	3	0.7692	41
100 nM										NOTCH1 mut
Lymphocytes vs. NOTCH1 wt	86	49.67	36.33	11.68	6	3	4.401	41		1 nM vs. 10 nM	82.14	43.29	38.86	8.827	7	7	6.226	41
Lymphocytes vs. NOTCH1 mut	86	38.86	47.14	9.187	6	7	7.257	41		1 nM vs. 100 nM	82.14	38.86	43.29	8.827	7	7	6.935	41
NOTCH1 wt vs. NOTCH1 mut	49.67	38.86	10.81	11.4	3	7	1.342	41		10 nM vs. 100 nM	43.29	38.86	4.429	8.827	7	7	0.7096	41

## Sheet: Fig. 2 l
		Lymphocytes							NOTCH1 wt							NOTCH1 mut
	1 nM	67	86	79	75	78	88		103	98	104					118	397	134	147	105	169	201
	10 nM	84	69	85	68	78	89		130	153	162					162	388	139	482	364	647	499
	100 nM	102	81	105	134	105	101		155	130	190					264	483	176	826	415	1168	553
Within each row, compare columns (simple effects within rows)											Within each column, compare rows (simple effects within columns)
Number of families	3										Number of families	1
Number of comparisons per family	3										Number of comparisons per family	9
Alpha	0.05										Alpha	0.05
Tukey's multiple comparisons test	Predicted (LS) mean diff.	95.00% CI of diff.	Below threshold?	Summary	Adjusted P Value						Šídák's multiple comparisons test	Predicted (LS) mean diff.	95.00% CI of diff.	Below threshold?	Summary	Adjusted P Value
1 nM											Lymphocytes
Lymphocytes vs. Notch wt	-22.83	-294.4 to 248.7	No	ns	0.9771						1 nM vs. 10 nM	0	-266.4 to 266.4	No	ns	>0.9999
Lymphocytes vs. Notch mut	-102.7	-316.4 to 110.9	No	ns	0.4769						1 nM vs. 100 nM	-25.83	-292.2 to 240.5	No	ns	>0.9999
Notch wt vs. Notch mut	-79.9	-344.9 to 185.1	No	ns	0.7445						10 nM vs. 100 nM	-25.83	-292.2 to 240.5	No	ns	>0.9999
10 nM											Notch wt
Lymphocytes vs. Notch wt	-69.5	-341.0 to 202.0	No	ns	0.8081						1 nM vs. 10 nM	-46.67	-423.4 to 330.0	No	ns	>0.9999
Lymphocytes vs. Notch mut	-304.2	-517.8 to -90.53	Yes	**	0.0036						1 nM vs. 100 nM	-56.67	-433.4 to 320.0	No	ns	>0.9999
Notch wt vs. Notch mut	-234.7	-499.6 to 30.32	No	ns	0.0915						10 nM vs. 100 nM	-10	-386.7 to 366.7	No	ns	>0.9999
100 nM											Notch mut
Lymphocytes vs. Notch wt	-53.67	-325.2 to 217.9	No	ns	0.8804						1 nM vs. 10 nM	-201.4	-448.0 to 45.17	No	ns	0.1794
Lymphocytes vs. Notch mut	-450.3	-664.0 to -236.7	Yes	****	<0.0001						1 nM vs. 100 nM	-373.4	-620.0 to -126.8	Yes	***	0.0007
Notch wt vs. Notch mut	-396.7	-661.6 to -131.7	Yes	**	0.0022						10 nM vs. 100 nM	-172	-418.6 to 74.60	No	ns	0.3577
Test details	Predicted (LS) mean 1	Predicted (LS) mean 2	Predicted (LS) mean diff.	SE of diff.	N1	N2	q	DF			Test details	Predicted (LS) mean 1	Predicted (LS) mean 2	Predicted (LS) mean diff.	SE of diff.	N1	N2	t	DF
1 nM											Lymphocytes
Lymphocytes vs. Notch wt	78.83	101.7	-22.83	111.4	6	3	0.2897	39			1 nM vs. 10 nM	78.83	78.83	0	91	6	6	0	39
Lymphocytes vs. Notch mut	78.83	181.6	-102.7	87.69	6	7	1.657	39			1 nM vs. 100 nM	78.83	104.7	-25.83	91	6	6	0.2839	39
Notch wt vs. Notch mut	101.7	181.6	-79.9	108.8	3	7	1.039	39			10 nM vs. 100 nM	78.83	104.7	-25.83	91	6	6	0.2839	39
10 nM											Notch wt
Lymphocytes vs. Notch wt	78.83	148.3	-69.5	111.4	6	3	0.8819	39			1 nM vs. 10 nM	101.7	148.3	-46.67	128.7	3	3	0.3626	39
Lymphocytes vs. Notch mut	78.83	383	-304.2	87.69	6	7	4.906	39			1 nM vs. 100 nM	101.7	158.3	-56.67	128.7	3	3	0.4403	39
Notch wt vs. Notch mut	148.3	383	-234.7	108.8	3	7	3.051	39			10 nM vs. 100 nM	148.3	158.3	-10	128.7	3	3	0.07771	39
100 nM											Notch mut
Lymphocytes vs. Notch wt	104.7	158.3	-53.67	111.4	6	3	0.681	39			1 nM vs. 10 nM	181.6	383	-201.4	84.25	7	7	2.391	39
Lymphocytes vs. Notch mut	104.7	555	-450.3	87.69	6	7	7.263	39			1 nM vs. 100 nM	181.6	555	-373.4	84.25	7	7	4.432	39
Notch wt vs. Notch mut	158.3	555	-396.7	108.8	3	7	5.158	39			10 nM vs. 100 nM	383	555	-172	84.25	7	7	2.042	39
