# Supplementary material for: Inhibition of mitochondrial complex I reverses NOTCH1-driven metabolic reprogramming in T-cell acute lymphoblastic leukemia
Source: Nat Commun. 2022 May 19;13:2801. doi: 10.1038/s41467-022-30396-3 (PMC9120040; doi:10.1038/s41467-022-30396-3)
Supplement: Supplementary file 4 — Source Data [file 41467_2022_30396_MOESM4_ESM.zip › Main and Supplementary raw data/Figure 3 raw data.xlsx]

## Sheet: Fig. 3 a
	no nutrients	pyr	glutamine	glucose	glut+pyr	gluc+pyr	gluc+glut	gluc+glut+pyr
	10.6897	30.1066	38	2.30615	79.2669	49.2135	2.23446	100
	38.1651	41.5972	58.8898	17.5804	81.7851	45.5274	35.3459	98.5934
	20.8335	16.6016	53.5741	3.60328	77.6399	32.6355	6.48573	100
	19.4796	28.9009	40	17.696	56.2309	56.7379	28.6917	100
Tukey's multiple comparisons test	Mean Diff.	95.00% CI of diff.	Below threshold?	Summary	Adjusted P Value
no nutrients vs. pyr	-7.01	-32.12 to 18.10	No	ns	0.9804	A-B
no nutrients vs. glutamine	-25.32	-50.43 to -0.2167	Yes	*	0.047	A-C
no nutrients vs. glucose	12	-13.11 to 37.10	No	ns	0.7558	A-D
no nutrients vs. glut+pyr	-51.44	-76.55 to -26.33	Yes	****	<0.0001	A-E
no nutrients vs. gluc+pyr	-23.74	-48.84 to 1.371	No	ns	0.0733	A-F
no nutrients vs. gluc+glut	4.102	-21.00 to 29.21	No	ns	0.9993	A-G
no nutrients vs. gluc+glut+pyr	-77.36	-102.5 to -52.25	Yes	****	<0.0001	A-H
pyr vs. glutamine	-18.31	-43.42 to 6.793	No	ns	0.2784	B-C
pyr vs. glucose	19.01	-6.102 to 44.11	No	ns	0.2396	B-D
pyr vs. glut+pyr	-44.43	-69.54 to -19.32	Yes	***	0.0001	B-E
pyr vs. gluc+pyr	-16.73	-41.83 to 8.380	No	ns	0.3825	B-F
pyr vs. gluc+glut	11.11	-14.00 to 36.22	No	ns	0.8173	B-G
pyr vs. gluc+glut+pyr	-70.35	-95.45 to -45.24	Yes	****	<0.0001	B-H
glutamine vs. glucose	37.32	12.21 to 62.43	Yes	**	0.0011	C-D
glutamine vs. glut+pyr	-26.11	-51.22 to -1.007	Yes	*	0.0374	C-E
glutamine vs. gluc+pyr	1.587	-23.52 to 26.69	No	ns	>0.9999	C-F
glutamine vs. gluc+glut	29.43	4.319 to 54.53	Yes	*	0.0138	C-G
glutamine vs. gluc+glut+pyr	-52.03	-77.14 to -26.93	Yes	****	<0.0001	C-H
glucose vs. glut+pyr	-63.43	-88.54 to -38.33	Yes	****	<0.0001	D-E
glucose vs. gluc+pyr	-35.73	-60.84 to -10.62	Yes	**	0.0019	D-F
glucose vs. gluc+glut	-7.893	-33.00 to 17.21	No	ns	0.9628	D-G
glucose vs. gluc+glut+pyr	-89.35	-114.5 to -64.24	Yes	****	<0.0001	D-H
glut+pyr vs. gluc+pyr	27.7	2.595 to 52.81	Yes	*	0.0234	E-F
glut+pyr vs. gluc+glut	55.54	30.43 to 80.65	Yes	****	<0.0001	E-G
glut+pyr vs. gluc+glut+pyr	-25.92	-51.03 to -0.8103	Yes	*	0.0396	E-H
gluc+pyr vs. gluc+glut	27.84	2.732 to 52.95	Yes	*	0.0224	F-G
gluc+pyr vs. gluc+glut+pyr	-53.62	-78.73 to -28.51	Yes	****	<0.0001	F-H
gluc+glut vs. gluc+glut+pyr	-81.46	-106.6 to -56.35	Yes	****	<0.0001	G-H
Test details	Mean 1	Mean 2	Mean Diff.	SE of diff.	n1	n2	q	DF
no nutrients vs. pyr	22.29	29.3	-7.01	7.581	4	4	1.308	24
no nutrients vs. glutamine	22.29	47.62	-25.32	7.581	4	4	4.724	24
no nutrients vs. glucose	22.29	10.3	12	7.581	4	4	2.238	24
no nutrients vs. glut+pyr	22.29	73.73	-51.44	7.581	4	4	9.596	24
no nutrients vs. gluc+pyr	22.29	46.03	-23.74	7.581	4	4	4.428	24
no nutrients vs. gluc+glut	22.29	18.19	4.102	7.581	4	4	0.7653	24
no nutrients vs. gluc+glut+pyr	22.29	99.65	-77.36	7.581	4	4	14.43	24
pyr vs. glutamine	29.3	47.62	-18.31	7.581	4	4	3.417	24
pyr vs. glucose	29.3	10.3	19.01	7.581	4	4	3.545	24
pyr vs. glut+pyr	29.3	73.73	-44.43	7.581	4	4	8.288	24
pyr vs. gluc+pyr	29.3	46.03	-16.73	7.581	4	4	3.12	24
pyr vs. gluc+glut	29.3	18.19	11.11	7.581	4	4	2.073	24
pyr vs. gluc+glut+pyr	29.3	99.65	-70.35	7.581	4	4	13.12	24
glutamine vs. glucose	47.62	10.3	37.32	7.581	4	4	6.962	24
glutamine vs. glut+pyr	47.62	73.73	-26.11	7.581	4	4	4.872	24
glutamine vs. gluc+pyr	47.62	46.03	1.587	7.581	4	4	0.2961	24
glutamine vs. gluc+glut	47.62	18.19	29.43	7.581	4	4	5.489	24
glutamine vs. gluc+glut+pyr	47.62	99.65	-52.03	7.581	4	4	9.707	24
glucose vs. glut+pyr	10.3	73.73	-63.43	7.581	4	4	11.83	24
glucose vs. gluc+pyr	10.3	46.03	-35.73	7.581	4	4	6.666	24
glucose vs. gluc+glut	10.3	18.19	-7.893	7.581	4	4	1.472	24
glucose vs. gluc+glut+pyr	10.3	99.65	-89.35	7.581	4	4	16.67	24
glut+pyr vs. gluc+pyr	73.73	46.03	27.7	7.581	4	4	5.168	24
glut+pyr vs. gluc+glut	73.73	18.19	55.54	7.581	4	4	10.36	24
glut+pyr vs. gluc+glut+pyr	73.73	99.65	-25.92	7.581	4	4	4.835	24
gluc+pyr vs. gluc+glut	46.03	18.19	27.84	7.581	4	4	5.193	24
gluc+pyr vs. gluc+glut+pyr	46.03	99.65	-53.62	7.581	4	4	10	24
gluc+glut vs. gluc+glut+pyr	18.19	99.65	-81.46	7.581	4	4	15.2	24

## Sheet: Fig. 3 b
	no nutrients			pyr			glutamine			glucose			glut+pyr			gluc+pyr			gluc+glut			gluc+glut+pyr
	42.8	44.7	25.5	75.1	72.9	65.8	61.3	54.3	41.4	52.3	48.3	62.7	102.6	88.4	67.5	81.3	64.9	74.7	67.2	39.7	67.9	101.9	66.8	83.1
Number of families	1
Number of comparisons per family	28
Alpha	0.05
Tukey's multiple comparisons test	Mean Diff.	95.00% CI of diff.	Significant?	Summary	Adjusted P Value
no nutrients vs. pyr	-33.6	-68.79 to 1.590	No	ns	0.0668	A-B
no nutrients vs. glutamine	-14.67	-49.86 to 20.52	No	ns	0.8249	A-C
no nutrients vs. glucose	-16.77	-51.96 to 18.42	No	ns	0.7164	A-D
no nutrients vs. glut+pyr	-48.5	-83.69 to -13.31	Yes	**	0.004	A-E
no nutrients vs. gluc+pyr	-35.97	-71.16 to -0.7767	Yes	*	0.0433	A-F
no nutrients vs. gluc+glut	-20.6	-55.79 to 14.59	No	ns	0.4953	A-G
no nutrients vs. gluc+glut+pyr	-46.27	-81.46 to -11.08	Yes	**	0.0061	A-H
pyr vs. glutamine	18.93	-16.26 to 54.12	No	ns	0.5915	B-C
pyr vs. glucose	16.83	-18.36 to 52.02	No	ns	0.7127	B-D
pyr vs. glut+pyr	-14.9	-50.09 to 20.29	No	ns	0.8139	B-E
pyr vs. gluc+pyr	-2.367	-37.56 to 32.82	No	ns	>0.9999	B-F
pyr vs. gluc+glut	13	-22.19 to 48.19	No	ns	0.894	B-G
pyr vs. gluc+glut+pyr	-12.67	-47.86 to 22.52	No	ns	0.9055	B-H
glutamine vs. glucose	-2.1	-37.29 to 33.09	No	ns	>0.9999	C-D
glutamine vs. glut+pyr	-33.83	-69.02 to 1.357	No	ns	0.0641	C-E
glutamine vs. gluc+pyr	-21.3	-56.49 to 13.89	No	ns	0.4565	C-F
glutamine vs. gluc+glut	-5.933	-41.12 to 29.26	No	ns	0.9986	C-G
glutamine vs. gluc+glut+pyr	-31.6	-66.79 to 3.590	No	ns	0.0955	C-H
glucose vs. glut+pyr	-31.73	-66.92 to 3.457	No	ns	0.0933	D-E
glucose vs. gluc+pyr	-19.2	-54.39 to 15.99	No	ns	0.5759	D-F
glucose vs. gluc+glut	-3.833	-39.02 to 31.36	No	ns	>0.9999	D-G
glucose vs. gluc+glut+pyr	-29.5	-64.69 to 5.690	No	ns	0.137	D-H
glut+pyr vs. gluc+pyr	12.53	-22.66 to 47.72	No	ns	0.91	E-F
glut+pyr vs. gluc+glut	27.9	-7.290 to 63.09	No	ns	0.1783	E-G
glut+pyr vs. gluc+glut+pyr	2.233	-32.96 to 37.42	No	ns	>0.9999	E-H
gluc+pyr vs. gluc+glut	15.37	-19.82 to 50.56	No	ns	0.791	F-G
gluc+pyr vs. gluc+glut+pyr	-10.3	-45.49 to 24.89	No	ns	0.9655	F-H
gluc+glut vs. gluc+glut+pyr	-25.67	-60.86 to 9.523	No	ns	0.2525	G-H
Test details	Mean 1	Mean 2	Mean Diff.	SE of diff.	n1	n2	q	DF
no nutrients vs. pyr	37.67	71.27	-33.6	10.16	3	3	4.675	16
no nutrients vs. glutamine	37.67	52.33	-14.67	10.16	3	3	2.041	16
no nutrients vs. glucose	37.67	54.43	-16.77	10.16	3	3	2.333	16
no nutrients vs. glut+pyr	37.67	86.17	-48.5	10.16	3	3	6.748	16
no nutrients vs. gluc+pyr	37.67	73.63	-35.97	10.16	3	3	5.004	16
no nutrients vs. gluc+glut	37.67	58.27	-20.6	10.16	3	3	2.866	16
no nutrients vs. gluc+glut+pyr	37.67	83.93	-46.27	10.16	3	3	6.437	16
pyr vs. glutamine	71.27	52.33	18.93	10.16	3	3	2.634	16
pyr vs. glucose	71.27	54.43	16.83	10.16	3	3	2.342	16
pyr vs. glut+pyr	71.27	86.17	-14.9	10.16	3	3	2.073	16
pyr vs. gluc+pyr	71.27	73.63	-2.367	10.16	3	3	0.3293	16
pyr vs. gluc+glut	71.27	58.27	13	10.16	3	3	1.809	16
pyr vs. gluc+glut+pyr	71.27	83.93	-12.67	10.16	3	3	1.762	16
glutamine vs. glucose	52.33	54.43	-2.1	10.16	3	3	0.2922	16
glutamine vs. glut+pyr	52.33	86.17	-33.83	10.16	3	3	4.707	16
glutamine vs. gluc+pyr	52.33	73.63	-21.3	10.16	3	3	2.964	16
glutamine vs. gluc+glut	52.33	58.27	-5.933	10.16	3	3	0.8255	16
glutamine vs. gluc+glut+pyr	52.33	83.93	-31.6	10.16	3	3	4.397	16
glucose vs. glut+pyr	54.43	86.17	-31.73	10.16	3	3	4.415	16
glucose vs. gluc+pyr	54.43	73.63	-19.2	10.16	3	3	2.671	16
glucose vs. gluc+glut	54.43	58.27	-3.833	10.16	3	3	0.5334	16
glucose vs. gluc+glut+pyr	54.43	83.93	-29.5	10.16	3	3	4.105	16
glut+pyr vs. gluc+pyr	86.17	73.63	12.53	10.16	3	3	1.744	16
glut+pyr vs. gluc+glut	86.17	58.27	27.9	10.16	3	3	3.882	16
glut+pyr vs. gluc+glut+pyr	86.17	83.93	2.233	10.16	3	3	0.3107	16
gluc+pyr vs. gluc+glut	73.63	58.27	15.37	10.16	3	3	2.138	16
gluc+pyr vs. gluc+glut+pyr	73.63	83.93	-10.3	10.16	3	3	1.433	16
gluc+glut vs. gluc+glut+pyr	58.27	83.93	-25.67	10.16	3	3	3.571	16

## Sheet: Fig. 3 c
		no nutrients			pyr			glutamine			glucose			glut+pyr			gluc+pyr			gluc+glut			gluc+glut+pyr
	15.8326	50.9584	53.2206	30.3608
	28.7956				89.4154	86.796	78.3427
	16.0871							72.9849	64.6505	49.2916
	124.258										62.2693	57.5069	74.6517
	27.6081													122.157	105.251	80.3667
	123.127																96.7972	77.2711	88.9392
	101.456																			80.0095	47.2675	80.843
	99.3639																						121.324	79.5333	98.9403

## Sheet: Fig. 3 d
	Time (minutes)	DMSO-PF382				1-PF382				5-PF382				10-PF382				30-PF382				100-PF382
	1.30146	23.537	22.1989	20.8313		18.3383	19.0005	18.1239		11.3786	12.8067	13.5928	12.4772	10.1796	10.5288	9.88506	10.649	8.30762	5.72077	5.89981	5.32791	5.95597	6.65265	5.40039
	7.79382	20.4056	19.1364	17.8564		15.516	16.9843	15.4508		10.7725	11.7267	12.353	10.1563	8.90993	9.36467	8.45328	9.83405	7.36959	4.817	5.20416	4.75964	5.29714	5.80859	4.8316
	14.3598	20.4386	19.2935	17.7985		16.494	17.0972	15.9765		11.2666	11.9278	12.4841	10.8139	9.77	9.71551	8.85077	9.04757	7.67633	5.21996	5.61031	5.20899	5.06744	5.86463	5.07695
	20.975	69.1815	66.163	70.1874		78.8966	82.0208	79.3435		80.9718	76.7456	81.3581	74.6784	94.7364	96.3384	96.6973	101.207	115.676	91.3758	104.367	113.806	85.6493	97.0874	91.9119
	27.5039	70.1966	67.5463	69.9242		75.256	79.3728	77.3713		74.8845	71.4111	74.6509	71.645	83.694	87.2402	86.2312	92.2352	95.6049	86.0387	94.0315	93.7357	92.7932	99.4293	99.8052
	34.0111	69.713	67.9841	69.7702		75.008	77.5786	75.6466		72.4121	68.7557	71.1015	69.1619	81.4975	83.3747	81.9839	89.344	90.4504	80.5998	87.5013	84.9089	89.6274	94.3961	93.7194
	40.617	100.751	91.8075	96.4011		86.8435	85.1359	82.9169		78.4741	72.2382	73.0272	66.5589	80.3723	77.4951	75.0986	85.9497	90.1422	80.1142	94.8238	75.2434	90.7313	94.5271	77.732
	47.1789	85.9883	72.4486	73.5207		80.2323	77.0811	75.6636		71.0619	66.7713	69.1522	63.156	74.5921	73.4342	73.9775	89.7955	83.8605	78.2637	84.2179	73.0077	83.637	87.882	78.5636
	53.7119	82.4617	68.8958	68.5446		73.9268	70.16	68.9353		67.8228	60.9763	64.6115	59.1865	71.6753	69.5032	68.7089	82.0554	79.7022	73.0204	77.1032	66.4274	80.4255	82.8308	73.2891
	60.3766	35.6914	25.7975	35.053		32.467	42.7704	40.8083		26.9069	29.3706	34.9525	30.1147	27.2074	29.7738	32.1938	45.3129	29.5919	18.0968	20.8718	15.9132	22.4577	22.8434	16.4439
	66.8697	30.1011	23.7863	31.5556		28.2215	34.5577	33.0782		22.3824	24.0473	27.2252	23.8139	21.6225	23.8863	25.1644	34.5052	23.4347	16.6731	17.9664	16.7671	19.3432	20.2439	19.5483
	73.4345	23.2823	18.917	25.096		22.3044	27.7294	26.7118		17.559	19.3664	22.095	19.1226	18.3759	20.135	21.7579	30.0736	20.9974	15.6614	16.5887	17.042	17.4774	18.5817	17.3929

## Sheet: Fig. 3 e
		glutamine							glutamine+glucose
	NOTCH1 wt	27	46	45					93	137	111
	NOTCH1 mut	26	19	33	34	27	28		96	69	73	106	45	74
Compare each cell mean with the other cell mean in that row
Number of families	1
Number of comparisons per family	2
Alpha	0.05
Šídák's multiple comparisons test	Predicted (LS) mean diff.	95.00% CI of diff.	Below threshold?	Summary	Adjusted P Value
glutamine - glutamine+glucose
NOTCH1 wt	-74.33	-107.4 to -41.25	Yes	***	0.0001
NOTCH1 mut	-49.33	-72.73 to -25.94	Yes	***	0.0002
Test details	Predicted (LS) mean 1	Predicted (LS) mean 2	Predicted (LS) mean diff.	SE of diff.	N1	N2	t	DF
glutamine - glutamine+glucose
NOTCH1 wt	39.33	113.7	-74.33	13.22	3	3	5.624	14
NOTCH1 mut	27.83	77.17	-49.33	9.347	6	6	5.278	14

## Sheet: Fig. 3 f
		glutamine								glutamine+glucose
NOTCH1 wt		91	79	135						85	80	124
NOTCH1 mut		122	94	83	69	84	104			82	82	73	59	78	86
Table Analyzed	Copy of OCR from glycolysis test
Column B	glutamine+glucose
vs.	vs.
Column A	glutamine
Paired t test
P value	0.025
P value summary	*
Significantly different (P < 0.05)?	Yes
One- or two-tailed P value?	Two-tailed
t, df	t=3.162, df=5
Number of pairs	6
How big is the difference?
Mean of differences (B - A)	-16
SD of differences	12.39
SEM of differences	5.06
95% confidence interval	-29.01 to -2.994
R squared (partial eta squared)	0.6667
How effective was the pairing?
Correlation coefficient (r)	0.7902
P value (one tailed)	0.0307
P value summary	*
Was the pairing significantly effective?	Yes

## Sheet: Fig. 3 g
		NOTCH1 wt							NOTCH1 mut
	-2	125.7	98.7	70.5						25.5	71.4	49.9	88.3	31.2
	0	143.3	119.8	72.6						30.5	72.9	73	110.9	44
	0.69897	142.8	113.4	70.8						34.2	97.7	92	134.7	50.3
	1	181.1	115.5	88.9						39.8	109.6	97.4	164.3	60.1
	1.47712	190.3	146.5	121.6						67	120.5	99.8	164.8	85.2
	2	205.5	166.2	118.2						69.9	134.7	120.2	190.9	83.9
Table Analyzed	glycolysis mut wt ver mut
Column B	NOTCH1 mut
vs.	vs.
Column A	NOTCH1 wt
Paired t test
P value	<0.0001
P value summary	****
Significantly different (P < 0.05)?	Yes
One- or two-tailed P value?	Two-tailed
t, df	t=12.84, df=5
Number of pairs	6
How big is the difference?
Mean of differences (B - A)	-40.15
SD of differences	7.659
SEM of differences	3.127
95% confidence interval	-48.18 to -32.11
R squared (partial eta squared)	0.9706
How effective was the pairing?
Correlation coefficient (r)	0.9555
P value (one tailed)	0.0015
P value summary	**
Was the pairing significantly effective?	Yes

## Sheet: Fig. 3 h
	0							1							5							10							30							100
NOTCH1 wt	179.7	138.3	69.6					177.9	139.4	74.8					135.3	143.6	67.2					164	131.9	73.5					157.8	192.2	97.4					163.4	157.8	91.3
NOTCH1 mut	31.2	107.6	70.7	92.8	34.6			26.6	95.2	75.9	97.2	43.3			29.1	105.6	77.2	102.7	44			29.2	95.5	71.9	120.2	46.5			44.9	83.3	74.8	118.6	57.4			45.8	97.4	87.4	99.3	61.3
Table Analyzed	Copy of glycolytic capacity mut wt ver mut
Column B	Notch mut
vs.	vs.
Column A	Notch wt
Unpaired t test
P value	<0.0001
P value summary	****
Significantly different (P < 0.05)?	Yes
One- or two-tailed P value?	Two-tailed
t, df	t=5.216, df=34
How big is the difference?
Mean of column A	130.8
Mean of column B	69.41
Difference between means (B - A) ± SEM	-61.43 ± 11.78
95% confidence interval	-85.37 to -37.50
R squared (eta squared)	0.4445
F test to compare variances
F, DFn, Dfd	2.205, 17, 17
P value	0.1127
P value summary	ns
Significantly different (P < 0.05)?	No
Data analyzed
Sample size, column A	18
Sample size, column B	18

## Sheet: Fig. 3 i
	Log (IACS-010759) (nM)	Glyc wt								Glyc mut								OXPH-wt								OXPH-mut
	0	50.1479	58.6976	52.1831						40.5565	43.2187	26.7952	19.8911	38.3689	39.5695	50.4255	44.9306	49.8521	41.3024	48.0596						59.4435	56.7813	73.2048	80.1089	61.6311	60.4305	49.5745	55.0694
	1	66.5907	64.7889	78.4718						47.4392	51.5027	29.9365	30.2005	43.2687	43.9529	73.8357	75.8187	38.6621	27.8338	20.5247						46.1783	35.6071	63.5736	69.3243	40.9768	46.2335	4.81201	30.076
	5	65.8281	80.2046	93.6022						49.3812	59.0577	41.4451	48.9543	48.6932	50.9779	71.0042	82.8399	21.1428	19.5962	12.4898						27.909	15.87	47.3249	44.202	22.3941	30.2356	10.9083	11.4226
	10	80.5136	106.078	125.379						48.5867	63.5286	69.109	55.9923	58.3767	53.3543	68.7761	91.0139	13.9362	4.68157	5.62995						14.8487	6.19749	39.0075	17.5801	17.0912	12.1993	6.09624	6.94262
	30	85.1376	98.9577	117.829						65.0359	77.388	80.7668	67.7849	57.4844	52.8646	64.1962	93.8695	6.94196	0.75862	-0.35529						10.2412	2.36452	18.5619	3.62591	4.51664	2.47365	-2.22807	-1.20513
	100	128.899	69.6295	100.546						54.4202	71.1048	97.3243	66.2389	69.391	54.4825	60.1578	75.5305	2.04213	0.018392	-2.73299						0.618076	1.64032	4.37056	1.09133	1.07787	0.110874	-1.28423	-2.93424
Number of families	1
Number of comparisons per family	6
Alpha	0.05
Tukey's multiple comparisons test	Mean Diff.	95.00% CI of diff.	Significant?	Summary	Adjusted P Value
Glyc wt vs. Glyc mut	26.95	-3.667 to 57.57	No	ns	0.097	A-B
Glyc wt vs. OXPH-wt	67.39	36.77 to 98.02	Yes	****	<0.0001	A-C
Glyc wt vs. OXPH-mut	59.51	28.89 to 90.13	Yes	***	0.0001	A-D
Glyc mut vs. OXPH-wt	40.44	9.820 to 71.06	Yes	**	0.0072	B-C
Glyc mut vs. OXPH-mut	32.55	1.932 to 63.17	Yes	*	0.0347	B-D
OXPH-wt vs. OXPH-mut	-7.888	-38.51 to 22.73	No	ns	0.8876	C-D
Test details	Mean 1	Mean 2	Mean Diff.	SE of diff.	n1	n2	q	DF
Glyc wt vs. Glyc mut	84.64	57.68	26.95	10.94	6	6	3.484	20
Glyc wt vs. OXPH-wt	84.64	17.24	67.39	10.94	6	6	8.712	20
Glyc wt vs. OXPH-mut	84.64	25.13	59.51	10.94	6	6	7.692	20
Glyc mut vs. OXPH-wt	57.68	17.24	40.44	10.94	6	6	5.228	20
Glyc mut vs. OXPH-mut	57.68	25.13	32.55	10.94	6	6	4.208	20
OXPH-wt vs. OXPH-mut	17.24	25.13	-7.888	10.94	6	6	1.02	20

## Sheet: Fig. 3 j
		0				13				123
	2	0.0539263	0.062694	0.079309	0.03608	0.006574	0.005072	0.026942	0.054297	0.006401	0.029872	0.006931	0.013408
	6	0.083778	0.083708	0.058114	0.065956	0.057745	0.046473	0.034399	0.042714	0.030543	0.018124	0.029369	0.035502
	12	0.150977	0.155757	0.142591	0.157411	0.876752	0.933963	0.760678	0.815231	0.113469	0.063135	0.083261	0.105632
	24	0.038127	0.047443	0.038606	0.035031	0.433797	0.495444	0.326682	0.329103	0.05584	0.082219	0.099739	0.097926
Number of comparisons per family	3
Alpha	0.05
Tukey's multiple comparisons test	Mean Diff.	95.00% CI of diff.	Below threshold?	Summary	Adjusted P Value
2
0 vs. 13	0.03478	-0.02590 to 0.09547	No	ns	0.3511
0 vs. 123	0.04385	-0.01684 to 0.1045	No	ns	0.1954
13 vs. 123	0.009068	-0.05162 to 0.06975	No	ns	0.9292
6
0 vs. 13	0.02756	-0.03313 to 0.08824	No	ns	0.5143
0 vs. 123	0.0445	-0.01618 to 0.1052	No	ns	0.1864
13 vs. 123	0.01695	-0.04374 to 0.07763	No	ns	0.775
12
0 vs. 13	-0.695	-0.7557 to -0.6343	Yes	****	<0.0001
0 vs. 123	0.06031	-0.0003757 to 0.1210	No	ns	0.0517
13 vs. 123	0.7553	0.6946 to 0.8160	Yes	****	<0.0001
24
0 vs. 13	-0.3565	-0.4171 to -0.2958	Yes	****	<0.0001
0 vs. 123	-0.04413	-0.1048 to 0.01656	No	ns	0.1915
13 vs. 123	0.3123	0.2516 to 0.3730	Yes	****	<0.0001
Test details	Mean 1	Mean 2	Mean Diff.	SE of diff.	N1	N2	q	DF
2
0 vs. 13	0.058	0.02322	0.03478	0.02483	4	4	1.981	36
0 vs. 123	0.058	0.01415	0.04385	0.02483	4	4	2.498	36
13 vs. 123	0.02322	0.01415	0.009068	0.02483	4	4	0.5165	36
6
0 vs. 13	0.07289	0.04533	0.02756	0.02483	4	4	1.57	36
0 vs. 123	0.07289	0.02838	0.0445	0.02483	4	4	2.535	36
13 vs. 123	0.04533	0.02838	0.01695	0.02483	4	4	0.9654	36
12
0 vs. 13	0.1517	0.8467	-0.695	0.02483	4	4	39.59	36
0 vs. 123	0.1517	0.09137	0.06031	0.02483	4	4	3.435	36
13 vs. 123	0.8467	0.09137	0.7553	0.02483	4	4	43.02	36
24
0 vs. 13	0.0398	0.3963	-0.3565	0.02483	4	4	20.3	36
0 vs. 123	0.0398	0.08393	-0.04413	0.02483	4	4	2.514	36
13 vs. 123	0.3963	0.08393	0.3123	0.02483	4	4	17.79	36
