# Supplementary material for: Inhibition of mitochondrial complex I reverses NOTCH1-driven metabolic reprogramming in T-cell acute lymphoblastic leukemia
Source: Nat Commun. 2022 May 19;13:2801. doi: 10.1038/s41467-022-30396-3 (PMC9120040; doi:10.1038/s41467-022-30396-3)
Supplement: Supplementary file 4 — Source Data [file 41467_2022_30396_MOESM4_ESM.zip › Main and Supplementary raw data/Figure 4 raw data.xlsx]

## Sheet: Fig. 4 b
		no nutrients									pyr									glutamine									glut+pyr									gluc+pyr									gluc+glut+pyr
	0.01				83.4067	124.338	127.978	94.2455	101.789	84.7837			82.8625	114.056	107.507	112.565	117.859	107.878			98.3036	90.2653	121.448	132.086	112.593	70.5975				87.4592	80.1555	107.555	95.5664	91.8893	121.944	117.4		90.4126	83.4323	84.2321	110.322	89.9564	97.4329	111.561	114.576			99.1801	100.696
	1.3				86.9011	102.904	86.952	81.2779	68.0622	67.7695			106.302	114.056	107.507	112.565	117.859	107.878			33.8762	35.3069	35.5763	49.333	41.9062	38.507				36.8728	29.1417	27.7784	26.1957	29.2937	45.1619	45.9123		57.7348	55.3456	55.9749	77.1395	57.5316	57.5538	79.5804	83.3978			87.2138	91.3047
	4.5				41.3217	44.3542	44.9333	44.438	35.9183	36.1675			55.4427	71.821	66.3873	70.7043	95.8561	86.0612			14.8569	15.1123	17.4501	18.4049	17.9943	21.3534				16.2759	13.9963	12.1052	14.5779	14.5144	24.8832	25.652		59.4101	57.1695	54.455	79.333	67.7528	68.9005	81.7284	86.0473			67.9021	70.3265
	13				15.8892	16.3421	14.8858	21.287	19.0511	18.0402			29.6655	32.2786	32.6671	31.4284	49.7476	57.8398			8.26846	8.34075	8.36189	8.38222	8.42324	11.3968				4.06745	6.96163	5.82375	6.46128	6.35266	15.0694	14.7357		62.8879	59.5262	57.4634	81.9644	65.0142	70.9584	80.7462	76.141			61.9809	65.683
	45				11.0367	9.46243	10.7549	17.296	15.4985	14.4474			19.9034	19.3754	15.6844	17.2838	33.5415	33.9143			4.66633	4.9548	4.30694	4.78509	4.33632	8.43824				4.57806	4.74685	4.20552	4.49366	4.22253	9.92122	8.38735		58.1717	53.2032	53.3389	78.9841	64.1687	70.673	68.1757	67.2316			59.4767	64.3876
	123				6.72707	7.03183	6.51189	12.6412	11.6456	10.6718			12.8456	11.9098	13.5451	12.9788	30.043	33.1346			2.92357	3.01189	3.00405	3.38915	3.04581	6.48653				3.36565	3.73718	3.76168	4.01948	3.64938	8.53802	9.692		57.5122	48.1914	48.1578	83.0311	75.0573	74.9305	67.7172	62.969			58.787	58.7225
[truncated: 6 more columns]

## Sheet: Fig. 4 c
	Notch wt				Notch mut
no nutrients	11.22	12	15		26.45	34.02	16.98	60.64
Pyr	15.46	17	20		37.78	39.57	44.29	69.18
Gln	15.29	12	25		43.47	58.42		82.18
Glc	62.29	65	70		44.27	7.012	5.538	41.3
Gln+Pyr	33.07	25	35			81.95	101.8	113.5
Glc+Pyr	129	135	120		131.3	74.66	119	108
Glc+Gln	190.3	180	175		64.87	11.84	5.676	81.06
Glc+Gln+Pyr	272.1	260	250		220.6	240.4	230.4	243.7
Compare each cell mean with the other cell mean in that row
Number of families	1
Number of comparisons per family	8
Alpha	0.05
Šídák's multiple comparisons test	Predicted (LS) mean diff.	95.00% CI of diff.	Below threshold?	Summary	Adjusted P Value
Notch wt - Notch mut
no nutrients	-21.78	-59.89 to 16.33	No	ns	0.5964
Pyr	-30.22	-68.33 to 7.891	No	ns	0.2015
Gln	-43.93	-84.67 to -3.186	Yes	*	0.0278
Glc	41.23	3.124 to 79.34	Yes	*	0.027
Gln+Pyr	-68.06	-108.8 to -27.32	Yes	***	0.0002
Glc+Pyr	19.76	-18.35 to 57.87	No	ns	0.7083
Glc+Gln	140.9	102.8 to 179.0	Yes	****	<0.0001
Glc+Gln+Pyr	26.93	-11.18 to 65.03	No	ns	0.3277
Test details	Predicted (LS) mean 1	Predicted (LS) mean 2	Predicted (LS) mean diff.	SE of diff.	N1	N2	t	DF
Notch wt - Notch mut
no nutrients	12.74	34.52	-21.78	13.2	3	4	1.65	38
Pyr	17.49	47.71	-30.22	13.2	3	4	2.289	38
Gln	17.43	61.36	-43.93	14.11	3	3	3.112	38
Glc	65.76	24.53	41.23	13.2	3	4	3.123	38
Gln+Pyr	31.02	99.08	-68.06	14.11	3	3	4.822	38
Glc+Pyr	128	108.2	19.76	13.2	3	4	1.497	38
Glc+Gln	181.8	40.86	140.9	13.2	3	4	10.67	38
Glc+Gln+Pyr	260.7	233.8	26.93	13.2	3	4	2.039	38

## Sheet: Fig. 4 d
Time (minutes)	CTR-JURKAT 197				DOX-JURKAT 197				IACS-JURKAT 197				DOX +IACS-JURKAT 197
1.31186	114.536	101.763	107.429	115.995	81.7947	80.9021	89.6815	92.9556	18.6633	22.6444	30.8743	26.7927	21.1615	26.4169	22.8863	18.8201
7.77869	106.677	92.625	98.8758	110.138	74.8073	71.1217	78.9085	81.1618	16.0555	20.726	28.4346	23.9902	22.3292	24.0926	16.9756	7.63389
14.2468	103.574	88.7528	94.8608	108.609	71.7133	66.4622	75.4032	74.5936	16.2461	20.3146	27.881	23.0443	18.3434	23.5812	15.4856	7.61796
20.8306	7.47031	16.5985	23.36	20.766	9.72163	17.5575	8.87759	23.0884	4.41083	8.76686	16.5879	9.212	7.68864	12.8462	8.79907	-3.34895
27.2971	7.87955	14.6418	28.1424	18.784	9.97723	17.3518	9.64667	22.248	3.29487	8.87169	15.4681	8.99236	-2.33183	10.8109	7.19865	-1.54487
33.7629	8.8788	14.7256	27.9546	19.713	10.0335	17.3196	9.75714	22.1184	2.7356	7.37597	15.1	22.7422	1.93972	9.61919	6.0056	-0.64305
40.3433	177.046	150.337	113.106	170.417	100.329	81.6566	128.84	103.257	81.6566	40.3433	45.8627	35.2169	30.3303	33.2864	28.9081	31.4492
46.8177	198.282	160.258	125.939	194.441	105.04	89.2868	124.828	113.48	89.2868	46.8177	46.019	44.2755	35.1926	36.4802	32.3395	27.8057
53.2892	195.037	163.136	128.405	206.776	95.7748	91.1498	130.397	116.346	91.1498	53.2892	44.1247	30.203	34.9888	37.3231	32.985	27.2497
59.8724	-11.3642	-1.75996	11.2222	4.57378	-8.69265	2.67595	-13.5465	3.87203	-5.71449	-1.57276	5.65049	-1.73229	-8.50993	5.31925	-8.55999	-7.44471
66.3453	-5.56745	-0.559694	13.3805	5.70069	-6.75746	5.63692	-9.84635	5.15176	-4.53347	-0.558823	7.40027	-0.034769	-6.79334	6.22065	-6.35563	-5.24985
72.8183	-6.27908	-0.267217	17.0314	4.58338	-7.01164	5.79285	-10.1323	5.29233	-5.22066	-0.498229	7.12578	2.57169	-6.57134	5.57348	-6.33239	-4.87428

## Sheet: Fig. 4 e
	Vehicle	IACS010759	CB839	CB839/IACS010759
	100	99.0865	59.873	30.953
	100	115.275	62.5134	30.5562
	100	89.4398	81.2335	33.1919
	100	69.1749	74.0909	30.8928
Tukey's multiple comparisons test	Mean Diff.	95.00% CI of diff.	Below threshold?	Summary	Adjusted P Value
Vehicle vs. IACS010759	6.756	-16.06 to 29.58	No	ns	0.8156	A-B
Vehicle vs. CB839	30.57	7.753 to 53.39	Yes	**	0.0086	A-C
Vehicle vs. CB839/IACS010759	68.6	45.78 to 91.42	Yes	****	<0.0001	A-D
IACS010759 vs. CB839	23.82	0.9966 to 46.64	Yes	*	0.0399	B-C
IACS010759 vs. CB839/IACS010759	61.85	39.03 to 84.67	Yes	****	<0.0001	B-D
CB839 vs. CB839/IACS010759	38.03	15.21 to 60.85	Yes	**	0.0017	C-D
Test details	Mean 1	Mean 2	Mean Diff.	SE of diff.	n1	n2	q	DF
Vehicle vs. IACS010759	100	93.24	6.756	7.686	4	4	1.243	12
Vehicle vs. CB839	100	69.43	30.57	7.686	4	4	5.625	12
Vehicle vs. CB839/IACS010759	100	31.4	68.6	7.686	4	4	12.62	12
IACS010759 vs. CB839	93.24	69.43	23.82	7.686	4	4	4.382	12
IACS010759 vs. CB839/IACS010759	93.24	31.4	61.85	7.686	4	4	11.38	12
CB839 vs. CB839/IACS010759	69.43	31.4	38.03	7.686	4	4	6.997	12

## Sheet: Fig. 4 f
	Vehicle	IACS010759	CB839	CB839/IACS010759
	108.318	182.739	114.224	211.333
	99.6265	192.537	137.962	236.283
	92.0552	202.123	124.572	239.9
Number of families	1
Number of comparisons per family	6
Alpha	0.05
Tukey's multiple comparisons test	Mean Diff.	95.00% CI of diff.	Below threshold?	Summary	Adjusted P Value
veh vs. IACS010759	-92.47	-123.0 to -61.98	Yes	****	<0.0001	A-B
veh vs. CB839/IACS010759	-25.59	-56.07 to 4.899	No	ns	0.1034	A-C
veh vs. COMBO	-129.2	-159.7 to -98.69	Yes	****	<0.0001	A-D
IACS010759 vs. CB839/IACS010759	66.88	36.39 to 97.37	Yes	***	0.0005	B-C
IACS010759 vs. COMBO	-36.71	-67.19 to -6.220	Yes	*	0.0202	B-D
CB839/IACS010759 vs. COMBO	-103.6	-134.1 to -73.10	Yes	****	<0.0001	C-D
Test details	Mean 1	Mean 2	Mean Diff.	SE of diff.	n1	n2	q	DF
veh vs. IACS010759	100	192.5	-92.47	9.52	3	3	13.74	8
veh vs. CB839/IACS010759	100	125.6	-25.59	9.52	3	3	3.801	8
veh vs. COMBO	100	229.2	-129.2	9.52	3	3	19.19	8
IACS010759 vs. CB839/IACS010759	192.5	125.6	66.88	9.52	3	3	9.935	8
IACS010759 vs. COMBO	192.5	229.2	-36.71	9.52	3	3	5.453	8
CB839/IACS010759 vs. COMBO	125.6	229.2	-103.6	9.52	3	3	15.39	8

## Sheet: Fig. 4 g
CONTROL								CB839								IACS010759								COMBO	COMBO
100.061	100.967	100.578	100.168	100.827	100.723	100.852		90.9642	70.1456	31.8498	52.6431	56.6444	53.3239	63.8727		97.0285	88.2134	62.0233	83.3516	100.827	80.5783	116.54		78.8357	52.0778	17.6012	45.3316	62.3088	50.9539	58.2698
Number of families	1
Number of comparisons per family	6
Alpha	0.05
Tukey's multiple comparisons test	Mean Diff.	95.00% CI of diff.	Below threshold?	Summary	Adjusted P Value
Vehicle vs. IACS	40.68	17.63 to 63.72	Yes	***	0.0003	A-B
Vehicle vs. CB839	10.8	-12.25 to 33.85	No	ns	0.5761	A-C
Vehicle vs. COMBO	48.4	25.35 to 71.45	Yes	****	<0.0001	A-D
IACS vs. CB839	-29.87	-52.92 to -6.826	Yes	**	0.0078	B-C
IACS vs. COMBO	7.724	-15.32 to 30.77	No	ns	0.7921	B-D
CB839 vs. COMBO	37.6	14.55 to 60.65	Yes	***	0.0008	C-D
Test details	Mean 1	Mean 2	Mean Diff.	SE of diff.	n1	n2	q	DF
Vehicle vs. IACS	100.6	59.92	40.68	8.355	7	7	6.885	24
Vehicle vs. CB839	100.6	89.79	10.8	8.355	7	7	1.828	24
Vehicle vs. COMBO	100.6	52.2	48.4	8.355	7	7	8.192	24
IACS vs. CB839	59.92	89.79	-29.87	8.355	7	7	5.057	24
IACS vs. COMBO	59.92	52.2	7.724	8.355	7	7	1.307	24
CB839 vs. COMBO	89.79	52.2	37.6	8.355	7	7	6.364	24
