# Supplementary material for: Inhibition of mitochondrial complex I reverses NOTCH1-driven metabolic reprogramming in T-cell acute lymphoblastic leukemia
Source: Nat Commun. 2022 May 19;13:2801. doi: 10.1038/s41467-022-30396-3 (PMC9120040; doi:10.1038/s41467-022-30396-3)
Supplement: Supplementary file 4 — Source Data [file 41467_2022_30396_MOESM4_ESM.zip › Main and Supplementary raw data/Figure 5 raw data.xlsx]

## Sheet: Fig. 5 b
	Vehicle	IACS010759	GLS KO Vehicle	GLS KO+IACS010759
	23.7864	2.28365	0.393792	0.41462
	12.3638	6.85413	0.172634	1.07527
	12.7451	1.36661	0.15361	0.798176
Number of families	1
Number of comparisons per family	6
Alpha	0.05
Tukey's multiple comparisons test	Mean Diff.	95.00% CI of diff.	Significant?	Summary	Adjusted P Value
Vehicle vs. IACS010759	12.8	3.474 to 22.12	Yes	**	0.0099	A-B
Vehicle vs. GLS KO Vehicle	16.06	6.735 to 25.38	Yes	**	0.0025	A-C
Vehicle vs. GLS KO+IACS010759	15.54	6.212 to 24.86	Yes	**	0.0031	A-D
IACS010759 vs. GLS KO Vehicle	3.261	-6.062 to 12.58	No	ns	0.6882	B-C
IACS010759 vs. GLS KO+IACS010759	2.739	-6.585 to 12.06	No	ns	0.7848	B-D
GLS KO Vehicle vs. GLS KO+IACS010759	-0.5227	-9.846 to 8.801	No	ns	0.9978	C-D
Test details	Mean 1	Mean 2	Mean Diff.	SE of diff.	n1	n2	q	DF
Vehicle vs. IACS010759	16.3	3.501	12.8	2.911	3	3	6.216	8
Vehicle vs. GLS KO Vehicle	16.3	0.24	16.06	2.911	3	3	7.8	8
Vehicle vs. GLS KO+IACS010759	16.3	0.7627	15.54	2.911	3	3	7.547	8
IACS010759 vs. GLS KO Vehicle	3.501	0.24	3.261	2.911	3	3	1.584	8
IACS010759 vs. GLS KO+IACS010759	3.501	0.7627	2.739	2.911	3	3	1.33	8
GLS KO Vehicle vs. GLS KO+IACS010759	0.24	0.7627	-0.5227	2.911	3	3	0.2539	8

## Sheet: Fig. 5 c
	Vehicle	IACS010759	GLS KO Vehicle	GLS KO+IACS010759
	93.731	27.4713	46.7656	12.1387
	90.1758	3.52147	0.552147	9.02412
	93.3333	13	0	0.150943
Number of families	1
Number of comparisons per family	6
Alpha	0.05
Tukey's multiple comparisons test	Mean Diff.	95.00% CI of diff.	Significant?	Summary	Adjusted P Value
Vehicle vs. IACS010759	77.75	38.34 to 117.2	Yes	**	0.001	A-B
Vehicle vs. GLS KO Vehicle	76.64	37.24 to 116.0	Yes	**	0.0011	A-C
Vehicle vs. GLS KO+IACS010759	85.31	45.90 to 124.7	Yes	***	0.0005	A-D
IACS010759 vs. GLS KO Vehicle	-1.108	-40.51 to 38.30	No	ns	0.9997	B-C
IACS010759 vs. GLS KO+IACS010759	7.56	-31.84 to 46.96	No	ns	0.9247	B-D
GLS KO Vehicle vs. GLS KO+IACS010759	8.668	-30.74 to 48.07	No	ns	0.8926	C-D
Test details	Mean 1	Mean 2	Mean Diff.	SE of diff.	n1	n2	q	DF
Vehicle vs. IACS010759	92.41	14.66	77.75	12.3	3	3	8.936	8
Vehicle vs. GLS KO Vehicle	92.41	15.77	76.64	12.3	3	3	8.808	8
Vehicle vs. GLS KO+IACS010759	92.41	7.105	85.31	12.3	3	3	9.805	8
IACS010759 vs. GLS KO Vehicle	14.66	15.77	-1.108	12.3	3	3	0.1274	8
IACS010759 vs. GLS KO+IACS010759	14.66	7.105	7.56	12.3	3	3	0.8688	8
GLS KO Vehicle vs. GLS KO+IACS010759	15.77	7.105	8.668	12.3	3	3	0.9962	8

## Sheet: Fig. 5 d
	Vehicle	IACS010759	GLS KO Vehicle	GLS KO+IACS010759
	89.9351	0.182002	0.243902	0.117438
	86.0811	25.3558	0.124352	1.2381
	25	0.327273	0.067402	0.154062
Number of families	1
Number of comparisons per family	6
Alpha	0.05
Tukey's multiple comparisons test	Mean Diff.	95.00% CI of diff.	Below threshold?	Summary	Adjusted P Value
Vehicle vs. IACS010759	58.38	7.121 to 109.6	Yes	*	0.0269	A-B
Vehicle vs. GLS KO Vehicle	66.86	15.60 to 118.1	Yes	*	0.0132	A-C
Vehicle vs. GLS KO+IACS010759	66.5	15.24 to 117.8	Yes	*	0.0136	A-D
IACS010759 vs. GLS KO Vehicle	8.476	-42.79 to 59.74	No	ns	0.9495	B-C
IACS010759 vs. GLS KO+IACS010759	8.118	-43.14 to 59.38	No	ns	0.9551	B-D
GLS KO Vehicle vs. GLS KO+IACS010759	-0.358	-51.62 to 50.90	No	ns	>0.9999	C-D
Test details	Mean 1	Mean 2	Mean Diff.	SE of diff.	n1	n2	q	DF
Vehicle vs. IACS010759	67.01	8.622	58.38	16.01	3	3	5.158	8
Vehicle vs. GLS KO Vehicle	67.01	0.1452	66.86	16.01	3	3	5.907	8
Vehicle vs. GLS KO+IACS010759	67.01	0.5032	66.5	16.01	3	3	5.875	8
IACS010759 vs. GLS KO Vehicle	8.622	0.1452	8.476	16.01	3	3	0.7489	8
IACS010759 vs. GLS KO+IACS010759	8.622	0.5032	8.118	16.01	3	3	0.7172	8
GLS KO Vehicle vs. GLS KO+IACS010759	0.1452	0.5032	-0.358	16.01	3	3	0.03163	8

## Sheet: Fig. 5 g
		-GLS ver. GLS+	+GLS IACS ver. GLS+	-GLS IACS ver. GLS+
	NADPH	0.159713	0.193968	1.21406
	NADH	0.511193	0.491779	0.973455
	N-Acetyl-glucosamine 1-phosphate	0.791193	0.578891	0.650364
	1,3-BPG	-0.28887	-0.14412	0.56716
	GTP	-0.24922	-0.14117	0.479671
	CTP	-0.11043	-0.09736	0.450585
	Sedoheptulose 1-7-bisphosphate	-0.2837	-0.05455	0.441857
	PEP	0.143107	0.046013	0.339543
	1-Pyrroline 2-carboxylate	0.034567	0.117002	0.323614
	N-Acetylleucine	0.202606	0.607124	0.30407
	Acetylcysteine	0.232552	0.376276	0.286098
	UTP	-0.0695	-0.08406	0.273567
	ATP	-0.17552	0.093756	0.261389
	Lactate	0.111313	0.464943	0.251993
	Ribose 1-5-bisphosphate	-0.07037	-0.09878	0.245432
	N-Acetyl-L-methionine	0.148331	0.398813	0.244222
	6P-gluconic acid	0.115716	0.046395	0.219014
	Pyruvate	0.266384	0.371101	0.179874
	D-Galacturonate	0.224199	0.129407	0.172028
	Glucuronate	0.225317	0.130561	0.170538
	3PG	0.046496	0.027837	0.16587
	dTDP	-0.39092	-0.41458	0.161274
	Isocitrate	0.116525	0.144983	0.160336
	Malate	0.107097	0.408579	0.156702
	Citrate	0.075815	0.188211	0.151585
	GDP	-0.07683	-0.0887	0.142031
	cis-Aconitate	0.081412	0.147848	0.139555
	Hexoses	0.246908	0.260923	0.1244
	alpha-Ketoglutarate	0.192255	0.47624	0.124351
	Galactose 1-phosphate	0.18336	0.226281	0.119048
	F6P	0.222699	0.175617	0.115563
	Citrate	0.078217	0.113509	0.110279
	Thiosulfate	0.097942	0.141599	0.106259
	Ribonic acid	0.235524	0.216612	0.104448
	G6P	0.190544	0.140238	0.103447
	Galactitol	0.251825	0.119615	0.102074
	Fumarate	0.096089	0.384681	0.096681
	Gluconic acid	0.197356	0.099754	0.094488
	D-Sedoheptulose 7-phosphate	0.130808	0.031405	0.0906
	Riboflavin cyclic-4-5-phosphate	0.062255	-0.00312	0.086544
	Fructose 1-6-bisphosphate	-0.46823	-0.44033	0.078696
	Succinic acid semialdehyde	0.105475	0.362012	0.07507
	XMP	0.069379	0.212268	0.072421
	Uridine diphosphategalactose	0.16093	0.203551	0.068645
	ADP	0.000748	0.04368	0.051803
	Uridine	-0.15077	0.020868	0.051288
	AP3A	-0.10292	0.067976	0.048707
	Mannose 6-phosphate	0.158121	0.066665	0.040249
	2HG	0.135598	0.229013	0.036327
	N-Acetylneuraminic acid	0.217711	0.09112	0.03398
	2-Propylglutaric acid	0.113011	-0.01081	0.033608
	CDP-Ethanolamine	0.22548	0.132671	0.032923
	Galactaric acid	-0.00057	0.016335	0.02295
	D-Glucarate	-0.00061	0.016155	0.022789
	D-Ribose 5-phosphate	0.219504	0.307968	0.022238
	5-L-Glutamyl-taurine	0.175531	0.021061	0.020202
	Flavin Mononucleotide	0.155207	0.005945	0.018207
	Glucose 1-phosphate	0.115081	-0.00164	0.015484
	Succinate	-0.15867	0.175778	0.015145
	Pyridoxal 5-phosphate	0.012319	-0.00489	0.014073
	Methylmalonic acid	-0.16043	0.173224	0.013342
	Fructose 1-phosphate	0.163042	0.131901	0.002528
	Phosphate	0	0	0
	Itaconate	0.082966	-0.39255	-0.00179
	UDP	0.004028	-0.31903	-0.00338
	Pantothenate	0.176537	0.073094	-0.0086
	Glutathione	0.136927	0.072693	-0.00953
	Malonic acid	0.050859	0.028299	-0.01018
	Aspartate	0.150569	-0.22661	-0.01698
	D-Erythrose 4-phosphate	0.159782	0.083915	-0.01982
	Orotidine	0.201193	0.119703	-0.02321
	Homocysteinesulfinic acid	0.101951	0.075461	-0.03199
	Glycerol 3-phosphate	0.084341	0.121585	-0.03417
	Taurine	0.110635	-0.01158	-0.03596
	UDP-GalNAc	0.092193	-0.07507	-0.03717
	CDP	-0.13461	-0.57195	-0.03842
	N-acetyl-alpha-D-galactosamine 1-phosphate	0.101348	-0.11095	-0.03948
	Glutamate	0.036282	0.012451	-0.03999
	Phosphocreatine	0.228842	-0.17148	-0.05573
	Oxalate	0.027008	0.013971	-0.05948
	UDP-GlcNAc	0.091403	-0.04679	-0.06629
	CMP	0.071189	-0.34153	-0.0763
	3-Hydroxymethylglutaric acid	-0.03924	0.068667	-0.0954
	2-Hydroxyadipic acid	-0.04193	0.06947	-0.09583
	3-Sulfinoalanine	-0.07483	-0.17761	-0.10853
	Hydroxypropanedioic acid	-0.04926	-0.08461	-0.11243
	UMP	0.053509	-0.07571	-0.11294
	D-Ribose 1-phosphate	-0.13275	-0.30218	-0.11425
	N-Acetyl-D-Glucosamine 6-Phosphate	0.060806	-0.34311	-0.12818
	Threonic acid	-0.10102	-0.16768	-0.1894
	AMP	-0.07321	-0.2993	-0.2049
	IMP	-0.43229	-0.18378	-0.21086
	Glutaric acid	-0.14417	0.088777	-0.21324
	N-Carbamoyl-L-aspartate	0.61191	-0.35364	-0.22063
	5-Phosphoribosyl-N-formylglycinamide	-0.19422	0.089297	-0.22588
	GMP	-0.19588	-0.34528	-0.23423
	Cysteic acid	0.017306	0.008893	-0.28012
	N-Acetyl-L-aspartate	-0.25943	-0.50022	-0.34341
	dTMP	-0.41125	-0.87262	-0.74749
	AICAR	-0.96281	-1.14563	-1.21536

## Sheet: Fig. 5 h
	days elapsed	Vehicle	IACS010759	GLS KO Vehicle	GLS KO IACS010759
	19	1							Comparison of Survival Curves
	22	1
	23	1							Log-rank (Mantel-Cox) test (recommended)
	24	1							Chi square	34.03
	25	1							df	3
	44		1						P value	<0.0001
	53			1					P value summary	****
	57			1					Are the survival curves sig different?	Yes
	64		1
	65			1					Logrank test for trend (recommended)
	65			1					Chi square	20.59
	67		1						df	1
	68		1						P value	<0.0001
	68		1						P value summary	****
	71				1				Sig. trend?	Yes
	87			1
	91								Gehan-Breslow-Wilcoxon test
	103								Chi square	29
	133				1				df	3
	163				0				P value	<0.0001
	193				0				P value summary	****
	220				0				Are the survival curves sig different?	Yes
	Median survival	23	67	65	Undefined

## Sheet: Fig. 5 i
days after injection	GLS+Vehicle							GLS+IACS010759							GLS-Vehicle							GLS-IACS010759
7		0.119856	0.041649	0.928793	0.042062	0.132342	0.2443	0.106408	0.125255	0.037109	0.381397	0.555213			0.344753	0.758534	0.041079	0.06934	0			0	0	0	0	0
13		0.112186	0.120087	1.50592	0.103604	10	5	0.148148	0.49904	0.254842	0.677026	0.248834			0.106329	0.0427509	0.138393	0.0695489	0.575916			0.184211	0.279938	0.640394	0.155239	0.946746
19		45	45	55	70	50	60	0.0944163	1.71476	0.270204	1.18765	0.75636			0.24516	0.177217	0	0.0400666	1.61472			0.098671	0.845503	0.418243	0.193023	1.85105
27								0.316938	0.148649	0	0	10			0.364109	0	0	0	0			0	0.758621	0	0	0
34								0	0	0	0	20			8.44	0.44	0.9	0.88	53			0	0	0	0	0.078
41								0.298686	10.1474	0.008084	0.068252	73.5621			53.8865	39.5416	66.1929	59.797	78			0	0	0.220588	0	0.008444
48								1.03704	60.3922	0	0.401515				58.4746	69.8824	78.4062	73.3517				0.101852	0	9.3207	0	0.122782
55								25.9191	73.5023	18	16				81.9425	65.8784						0	0	57.4885	0.006087	0.009584
68								14.1304	45.0442	18	74.2647				83.905	55.8416						0	0.05776	82.5243	0.220441	0.113937
71															87							0.044561	0.145926		0.064679	0.104032
83																						0	0		0	0
91																						0	0		0
103																						0	0		0
133																						0	0
163																						0	0		0
193																						0	0		0
220																						0	0		0
