# Supplementary material for: Inhibition of mitochondrial complex I reverses NOTCH1-driven metabolic reprogramming in T-cell acute lymphoblastic leukemia
Source: Nat Commun. 2022 May 19;13:2801. doi: 10.1038/s41467-022-30396-3 (PMC9120040; doi:10.1038/s41467-022-30396-3)
Supplement: Supplementary file 4 — Source Data [file 41467_2022_30396_MOESM4_ESM.zip › Main and Supplementary raw data/Figure 6 raw data.xlsx]

## Sheet: Fig. 6 e
	D115
		Vehicle				IACS010759				VXL				VXL+IACS010759
		93.9429	92.6494	98.2352	98.0252	4.30622	94.3918	76.9657	55.751	5.50459	7.33945	11.6883	16.8385	8.58835	3.03332	10.3448	2.83286
	CU76
		Vehicle				IACS010759				VXL				VXL+IACS010759
		95.4907	95.9862	97.3535	95.9253	89.9658	90.7905	92.1803	91.6408	12.7421	11.1242	19.6661	7.68854	2.9675	5.4465	1.31148	2.98226
	PDX80
		Veicle				IACS010759				VXL				VXL+IACS010759
		93	96	96.4	96.6	84.3	79.7	64.1	86.2	88.1	90.4	93.3	79.8	16.3	50.1	23	21
D115
Number of families	1
Number of comparisons per family	6
Alpha	0.05
Tukey's multiple comparisons test	Mean Diff.	95.00% CI of diff.	Significant?	Summary	Adjusted P Value
Vehicle vs. IACS010759	37.86	-3.762 to 79.48	No	ns	0.0791	A-B
Vehicle vs. VXL	85.37	43.75 to 127.0	Yes	***	0.0003	A-C
Vehicle vs. VXL+IACS010759	89.51	47.89 to 131.1	Yes	***	0.0002	A-D
IACS010759 vs. VXL	47.51	5.889 to 89.13	Yes	*	0.024	B-C
IACS010759 vs. VXL+IACS010759	51.65	10.03 to 93.28	Yes	*	0.0143	B-D
VXL vs. VXL+IACS010759	4.143	-37.48 to 45.76	No	ns	0.9906	C-D
Test details	Mean 1	Mean 2	Mean Diff.	SE of diff.	n1	n2	q	DF
Vehicle vs. IACS010759	95.71	57.85	37.86	14.02	4	4	3.819	12
Vehicle vs. VXL	95.71	10.34	85.37	14.02	4	4	8.612	12
Vehicle vs. VXL+IACS010759	95.71	6.2	89.51	14.02	4	4	9.03	12
IACS010759 vs. VXL	57.85	10.34	47.51	14.02	4	4	4.793	12
IACS010759 vs. VXL+IACS010759	57.85	6.2	51.65	14.02	4	4	5.211	12
VXL vs. VXL+IACS010759	10.34	6.2	4.143	14.02	4	4	0.4179	12
CU76
Number of families	1
Number of comparisons per family	6
Alpha	0.05
Tukey's multiple comparisons test	Mean Diff.	95.00% CI of diff.	Significant?	Summary	Adjusted P Value
Vehicle vs. IACS010759	5.045	-0.6913 to 10.78	No	ns	0.0919	A-B
Vehicle vs. VXL	83.38	77.65 to 89.12	Yes	****	<0.0001	A-C
Vehicle vs. VXL+IACS010759	93.01	87.28 to 98.75	Yes	****	<0.0001	A-D
IACS010759 vs. VXL	78.34	72.60 to 84.08	Yes	****	<0.0001	B-C
IACS010759 vs. VXL+IACS010759	87.97	82.23 to 93.70	Yes	****	<0.0001	B-D
VXL vs. VXL+IACS010759	9.628	3.892 to 15.36	Yes	**	0.0016	C-D
Test details	Mean 1	Mean 2	Mean Diff.	SE of diff.	n1	n2	q	DF
Vehicle vs. IACS010759	96.19	91.14	5.045	1.932	4	4	3.693	12
Vehicle vs. VXL	96.19	12.81	83.38	1.932	4	4	61.04	12
Vehicle vs. VXL+IACS010759	96.19	3.177	93.01	1.932	4	4	68.08	12
IACS010759 vs. VXL	91.14	12.81	78.34	1.932	4	4	57.34	12
IACS010759 vs. VXL+IACS010759	91.14	3.177	87.97	1.932	4	4	64.39	12
VXL vs. VXL+IACS010759	12.81	3.177	9.628	1.932	4	4	7.048	12
PDX80
Number of families	1
Number of comparisons per family	6
Alpha	0.05
Tukey's multiple comparisons test	Mean Diff.	95.00% CI of diff.	Significant?	Summary	Adjusted P Value
Veicle vs. IACS010759	16.93	-3.265 to 37.12	No	ns	0.1125	A-B
Veicle vs. VXL	7.6	-12.59 to 27.79	No	ns	0.6862	A-C
Veicle vs. VXL+IACS010759	67.9	47.71 to 88.09	Yes	****	<0.0001	A-D
IACS010759 vs. VXL	-9.325	-29.52 to 10.87	No	ns	0.539	B-C
IACS010759 vs. VXL+IACS010759	50.98	30.78 to 71.17	Yes	****	<0.0001	B-D
VXL vs. VXL+IACS010759	60.3	40.11 to 80.49	Yes	****	<0.0001	C-D
Test details	Mean 1	Mean 2	Mean Diff.	SE of diff.	n1	n2	q	DF
Veicle vs. IACS010759	95.5	78.58	16.93	6.801	4	4	3.52	12
Veicle vs. VXL	95.5	87.9	7.6	6.801	4	4	1.58	12
Veicle vs. VXL+IACS010759	95.5	27.6	67.9	6.801	4	4	14.12	12
IACS010759 vs. VXL	78.58	87.9	-9.325	6.801	4	4	1.939	12
IACS010759 vs. VXL+IACS010759	78.58	27.6	50.98	6.801	4	4	10.6	12
VXL vs. VXL+IACS010759	87.9	27.6	60.3	6.801	4	4	12.54	12

## Sheet: Fig. 6 f
D115
days after injection	Vehicle										IACS010759										VXL										VXL+IACS010759
21	0.04	0	0	0.05	0.11	0.07	0.48	0	0	0.29	0	0.12	0.4	0.28	0	0.45	0.99	0	0.51	0.15	0.26	0	0.2	0	0.18	0.23	0.07	0.38	0.41	0	0	0	0	0.3	0.35	0	0	0.18	0	0.12
28	8.05	8.46	7.25	3.38	20.93	2.82	2.43	5.98	3.63	4.76	1.11	0.46	1.69	1.75	1.17	1	0.75	0.54	1.32	0.55	1.86	5.52	1.43	2.44	2.73	1.02	1.02	3.41	10.93	2.93	0.06	0.52	0.11	0.1	0	0.09	0	0.21	0.04	0.15
35	74.3992	85.9833	77.6519	70.5196	87.5129	96.2123	92.4257	83.2124	83.2298	87.7049	14.4309	8.60074	16.9643	24.2991	20.0236	8.63612	9.34335	11.9558	7.62319	13.9224	37.0153	49.8715	33.1034	68.2927	32.6698	42.2733	51.2972	55.8789	69.8912	70.9605	1.31475	0.734635	0.306357	0.813225	0.298954	5.82278	1.24321	4.55213	1.0596	0.993884
42											74.972	48.6056	74.9284	83.0923	63.1902	71.1019		78.9625	66.3655	57.6642	87.7058	93.9623	89.4528	92.3657	92.0279		84.1493	94.4084	91.4225		6.23718	1.18577	4.11387	1.41941	0.639595	6.28043	2.84864	4.89237	1.4187	9.09091
56												82.8604	94.0133					97.0827	91.2935												41.1991	17.5074	28.5714	42.2819	14.9758	58.7405	37.5862	40.6293	22	69.4444
70																															72.973	64.1484	56.4551		38.6107	51.1344	47.3581		46.6035	43.0464
76																															83.8235	80.5549	91.3978		80.9628	71.885	90.1595		82.819	76.027
PDXCU76	vehicle										IACS010759										VXL										VXL+IACS010759
24	4.65	5.42	12.33	21.76	7.97	1.89	37.21	4.25	16.92	3.45	14.48	6.42	44.06	6.64	11.81	7.2	5.46	5.56	3.85	7.69	3.54	3.18	3.53	6.99	3.69	3.43	7.62	4.99	20	17.17	7.98	14.5	5.93	7.53	7.66	11.58	4.29	5.82	4.39	16.1
31	4.75523	4.8683	19.2564	26.1036	15.4806	13.8539	8.48094	7.60733	7.31018	7.83	15.7168	4.11732	35.7506	25.1497	38.2641	42.963	24.4444	29.3478	33.0357	30.6475	3.48221	2.19846	3.20156	5.66321	4.30343	0.109409	1.84337	0.703775	0.595681	0.267142	3.35107	2.29312	0.678456	7.64674	0.964727	0.708052	3.19052	0.368155	0.124269	5.64529
38		84.7596	92.3102	95.4512	93.3396	63.2319	60.6996	91.8485	83.7686	65.5329	20.3184	22.5532	33.4365	30.6755	39.5522	42.9433	43.1593	36.9811	89.3895	76.1421	22.5764	21.4145	19.6429	19.241	51.4403	4.87925	9.38687	12.6214	11.4035	9.72507	23.3766	30.1158	5.5686	22.3926	2.5565	9.70874	9.54995	3.31675	5.26053	50.2024
45											18.8235	33.7079	38.2653	41.1168	44	4.88656	59.9203	38.5308	35.7042	28.9172	80.5288	82.9327	82.1705	70.5632	80	82.2259	86.3071	75.885	62.8882	85.6881	24.6154	37.5115	2.51938	26.7247	3.46535	24.7887	27.9817	4.46281	7.1161	62.0643
52											54.6529	75.3679	51.2275	20.2719	64.5709	19.8884	69.7051	42.4823	38.2151	18.7661	72.2846	85.0914	93.7211	85.7143	81.8466	75.6818			61.2836		30.2482	37.3449	12.6859	33.4812	18.1495	28.1988	30.3306	2.51434	19.6126	66.6824
59											81.2622	90.4618	92.5395	91.5138		37.8082		48		74.7646											77.6235	35.9223	35.1064	43.4783	44.6731	83.3702		9.878	53.7897	83.8558
66																																65	55		59
PDX80
days after injection	Vehicle								VXL								IACS010759								VXL+IACS010759
20	2.14889	2.93454	3.49076	3.82572	3.92157	4.35223	5.13001	5.46697	2.6178	3.15877	3.64146	3.84615	4.13421	4.4975	5.35714	5.60641	2.5	3.07692	3.50432	3.84615	3.93013	4.35654	5.29695	5.47264	2.7729	3.40557	3.80228	3.89395	4.21687	4.92077	5.43559	5.72917
27	7.6	10	14.2	17.2	11.7	14.2	7.3	14.5	4.6	2.3	3.3	8.5	0.4	1.5	2.2	1.8	4	1.4	5.4	10.8	2.2	1.9	3	2.6	0.7	1.2	1	0.6	1	2	1	3
34	42.236	50.9375	48.6733	58.0981	45.3534	59.1507	58.9674	71.0162	0	3.30739	0	0	0	0	5.8309	0	2.65151	3.63248	4.93274	0.70922	0.851659	9.75104	7.61905	0	0	0	0	0	9.90991	0	0	0
41	83.0941	92.9525	92.0051	92.5035	94.69	90.48	96.75	91.53	0	1.80879	1.85387	3.05372	1.02802	0	0.345423	11.3126	15.4539	18.4019	12	26.0523	11	18.1024	16	14.6919	0.511771	3.08219	0.793651	1.94986	0	0.665516	0.179587	0.287883
48									1.59574	1.11176	0.338301	9.58904	1.77778	0.287216	0.691901	0.093872	40.625	29.987	43	27.451	45	14.3328	42	11.2738	2.61497	0.672372	0.316456	0.917431	2.61497	0.672372	0.316456	0.917431
55									1.0198	1.82073	1.87891	1.07415	2.36076	0.268097	1.17188	8.83414	55.7196	81.8769	88.3161	46.9231	82.2278	74.6006	62.753	60.6343	0.885316	0.051896	0.146031	0	0.51	0.4	1	2
62									12.7976	1.54578	10.3774	21.4689	1.80033	3.62954	6	10.8108	85.1546	92.2604	88.1176	86.1813	93.6948	95.4215	88.3838		0.298607	0	0	0	0	2	3	1
70									16.4557	2.12412	11.4451	26.8199	4.0107	10.1348	13.1812	13.211	91.284	89.5566	85.0685	90.9091	90.6875	91.5817			2.33723	1.30719	6.12245	0	0.05454	1	0.5	0.2
76									8.11966	0.501393	10.7143	24	1.12239	17.6849	30.1653	22.443									0	0	0	0	0.2
83									7.67974	2.31481	15.0555	21.1111	14.6667	85.2941	76.0494	81.9933									0	0.093835	0.369741	0.05	0.01
92									83.8235	82.5155	42.8571	40	38.7097	16.0305	97.7312	8.01644									0.545579	5.30973	0.770713	0	0
97									88.8188	68.5987	90.9776	84.279	83.5322												1	7	2	3
104																									1	7	2	3
113																									2	7	2	2
120																									3	4	1
127																									2	1
133																									1

## Sheet: Fig. 6g
D115	days elapsed	Vehicle	IACS010759	VXL	VXL+IACS010759		CU76	days elapsed	Vehicle	IACS 010759	VXL	VXL+IACS 010759		PDX80	days elapsed	Vehicle	IACS 010759	VXL	VXL+IACS 010759
	30	1													44	1
	31	1						35	1	0	0	0			44	1
		1						39	1	0	0	0			44	1
		1						39	1	0	0	0			45	1
		1						39	1	0	0	0			45	1
	32	1						39	1	0	0	0			45	1
		1						39	1	0	0	0			46	1
		1						39	1	0	0	0			46	1
		1						45		0	0	0			56		1
		1						50		1	0	0			62		1
	40		1					52		1	0	0			70		1
	40		1					52		1	0	1			70		1
	40			1				53		1	0	0			71		1
	46		1					56		1	0	0			75		1
	47		1	1				56		1	0	0			75		1
	47		1	1				56		1	0	0			75		1
	48		1	1				56		1	0	0			91				1
	48			1				56		1	1	0			95
	49		1					56		1	0	0			96				0
	49		1					58			1	0			97				0
	49		1					59			1	1			98			1	0
	49		1					64			0	1			98			1	0
	49		1					65			1	0			99			1	0
	56			1				65			1	0			100				0
	58			1				65			1	0			102			1	0
	58			1				65			1	0			103			1
	60			1				65			1	0			104			1
	60			1				65			1	0			105			1
	63				1			65			1	0			106
	64				1			71				1			107
	66				0			71				1			108
	76				0			71				1			108
	77				1			71				1			110
	77				1			71				1			117				1
	77				1			71				1			122				1
	77				1			71				1			128				1
	77				1										131				1
	77				1										136				1
	77				1
	78				1
	Median survival	31.5	48	52	77			Median survival	39	56	65	71			Median survival	45	70.5	102	128
D115							CU76							PDX80
Comparison of Survival Curves							Comparison of Survival Curves							Comparison of Survival Curves
Log-rank (Mantel-Cox) test (recommended)							Log-rank (Mantel-Cox) test (recommended)							Log-rank (Mantel-Cox) test (recommended)
Chi square	74.04						Chi square	127.9						Chi square	67.78
df	3						df	3						df	3
P value	<0.0001						P value	<0.0001						P value	<0.0001
P value summary	****						P value summary	****						P value summary	****
Are the survival curves sig different?	Yes						Are the survival curves sig different?	Yes						Are the survival curves sig different?	Yes
Logrank test for trend (recommended)							Logrank test for trend (recommended)							Logrank test for trend (recommended)
Chi square	57.34						Chi square	79.27						Chi square	56.06
df	1						df	1						df	1
P value	<0.0001						P value	<0.0001						P value	<0.0001
P value summary	****						P value summary	****						P value summary	****
Sig. trend?	Yes						Sig. trend?	Yes						Sig. trend?	Yes
Gehan-Breslow-Wilcoxon test							Gehan-Breslow-Wilcoxon test							Gehan-Breslow-Wilcoxon test
Chi square	62.32						Chi square	109.6						Chi square	56.49
df	3						df	3						df	3
P value	<0.0001						P value	<0.0001						P value	<0.0001
P value summary	****						P value summary	****						P value summary	****
Are the survival curves sig different?	Yes						Are the survival curves sig different?	Yes						Are the survival curves sig different?	Yes
