# Supplementary material for: Inhibition of mitochondrial complex I reverses NOTCH1-driven metabolic reprogramming in T-cell acute lymphoblastic leukemia
Source: Nat Commun. 2022 May 19;13:2801. doi: 10.1038/s41467-022-30396-3 (PMC9120040; doi:10.1038/s41467-022-30396-3)
Supplement: Supplementary file 4 — Source Data [file 41467_2022_30396_MOESM4_ESM.zip › Main and Supplementary raw data/Suppl Fig 1.xlsx]

## Sheet: Suppl Fig 1 a
		pre-leukemic					T-ALL
		All genes	OxPhos	OxPhos			All genes	OxPhos	OxPhos
	ICN PLK vs normal DP	0.226	0.0591	0.0935		ICN PLK vs normal DP	0.226	0.0591	0.0935
	NOTCH1 bound genes	0.341	0.355	-0.0471		NOTCH1 bound genes	0.341	0.355	-0.0471
		0.3	0.314	-0.0916			0.3	0.314	-0.0916
		-0.0249	0.726	-0.162			-0.0249	0.726	-0.162
		-0.111	-0.0645	-0.131			-0.111	-0.0645	-0.131
		-0.0464	0.319	-0.000433			-0.0464	0.319	-0.000433
		-0.617	0.162	0.0591			-0.617	0.162	0.0591
		-1.44	0.00851	0.247			-1.44	0.00851	0.247
		-0.276	0.0728	-0.0963			-0.276	0.0728	-0.0963
		0.0505	0.0063	0.355			0.0505	0.0063	0.355
		-0.172	-0.273	0.247			-0.172	-0.273	0.247
		0.297	0.0742	0.314			0.297	0.0742	0.314
		0.498	0.0156	0.148			0.498	0.0156	0.148
		-0.123	-0.0503	-0.0219			-0.123	-0.0503	-0.0219
		-0.0515	0.355	0.726			-0.0515	0.355	0.726
		0.0781	-0.0831	-0.0645			0.0781	-0.0831	-0.0645
		-0.0259	0.281	0.319			-0.0259	0.281	0.319
		-0.255	0.0595	0.162			-0.255	0.0595	0.162
		-0.0673	-0.0513	0.00851			-0.0673	-0.0513	0.00851
		-0.00852	0.0405	0.111			-0.00852	0.0405	0.111
		0.314	0.12	0.0728			0.314	0.12	0.0728
		0.545	0.00717	0.0063			0.545	0.00717	0.0063
		0.133	0.36	0.139			0.133	0.36	0.139
		-0.0362	0.313	-0.273			-0.0362	0.313	-0.273
		0.0547	0.267	0.0742			0.0547	0.267	0.0742
		0.601	-0.58	0.0156			0.601	-0.58	0.0156
		0.337	-0.414	0.24			0.337	-0.414	0.24
		0.303	0.267	-0.0539			0.303	0.267	-0.0539
		0.0412	0.297	-0.0362			0.0412	0.297	-0.0362
		0.172	0.0873	0.209			0.172	0.0873	0.209
		0.261	0.458	0.355			0.261	0.458	0.355
		-0.232	0.362	-0.0503			-0.232	0.362	-0.0503
		0.197	0.415	0.415			0.197	0.415	0.415
		0.3	-0.312	0.104			0.3	-0.312	0.104
		0.234	0.196	0.106			0.234	0.196	0.106
		0.243	-0.245	0.00846			0.243	-0.245	0.00846
		0.0894	0.152	-0.00217			0.0894	0.152	-0.00217
		0.339	0.171	0.596			0.339	0.171	0.596
		0.0482	0.317	0.385			0.0482	0.317	0.385
		-0.0342	0.157	0.0783			-0.0342	0.157	0.0783
		1.05	0.224	-0.114			1.05	0.224	-0.114
		-0.0924	0.09	-0.0831			-0.0924	0.09	-0.0831
		-0.0112	0.417	0.281			-0.0112	0.417	0.281
		-3	0.365	0.0595			-3	0.365	0.0595
		-1.05	0.173	0.176			-1.05	0.173	0.176
		-0.329	-0.0234	0.245			-0.329	-0.0234	0.245
		0.171	-0.00489	-0.0169			0.171	-0.00489	-0.0169
		0.111	0.712	0.085			0.111	0.712	0.085
		-0.044	0.216	0.0557			-0.044	0.216	0.0557
		0.199	0.403	0.000237			0.199	0.403	0.000237
		-0.0271	0.149	0.519			-0.0271	0.149	0.519
		-0.174	0.00203	-0.0803			-0.174	0.00203	-0.0803
		-0.2	0.383	0.537			-0.2	0.383	0.537
		-0.118	-0.183	0.285			-0.118	-0.183	0.285
		0.0845	0.107	0.143			0.0845	0.107	0.143
		-0.124	0.501	-0.217			-0.124	0.501	-0.217
		-0.274	0.282	0.151			-0.274	0.282	0.151
		-0.0653	0.13	-0.127			-0.0653	0.13	-0.127
		-0.0777	0.218	0.164			-0.0777	0.218	0.164
		0.335	0.221	0.464			0.335	0.221	0.464
		-0.0372	0.0939	0.41			-0.0372	0.0939	0.41
		-0.0618	-0.0272	0.34			-0.0618	-0.0272	0.34
		-0.0884	0.00842	-0.076			-0.0884	0.00842	-0.076
		-0.0235	0.195	-0.207			-0.0235	0.195	-0.207
		-0.101	0.153	-0.0513			-0.101	0.153	-0.0513
		-0.0662	0.022	0.0405			-0.0662	0.022	0.0405
		0.0416	0.165	-0.251			0.0416	0.165	-0.251
		-0.298	0.674	0.118			-0.298	0.674	0.118
		4.87	0.261	0.0639			4.87	0.261	0.0639
		3.91	0.0448	0.0109			3.91	0.0448	0.0109
		1.07		0.025			1.07		0.025
		-0.0755		0.367			-0.0755		0.367
		0.0978		0.232			0.0978		0.232
		0.5		0.124			0.5		0.124
		1.14		-0.145			1.14		-0.145
		0.248		-0.0713			0.248		-0.0713
		0.062					0.062
		0.172		0.67			0.172		0.67
		0.195		-0.372			0.195		-0.372
		-0.523		-0.0487			-0.523		-0.0487
		-0.706		1.96			-0.706		1.96
		-0.788		1.21			-0.788		1.21
		0.576		1.79			0.576		1.79
		0.571		1.56			0.571		1.56
		0.176		1.06			0.176		1.06
		-0.129		0.107			-0.129		0.107
		-0.0202		0.135			-0.0202		0.135
		0.00395		4.51			0.00395		4.51
		0.216		2.68			0.216		2.68
		-0.151		0.0293			-0.151		0.0293
		0.587		-0.0943			0.587		-0.0943
		-0.833		-0.167			-0.833		-0.167
		-0.866		-0.245			-0.866		-0.245
		-0.627		-0.11			-0.627		-0.11
		-0.92		0.148			-0.92		0.148
		-0.407		-0.0225			-0.407		-0.0225
		-0.491		0.439			-0.491		0.439
		-0.411		0.06			-0.411		0.06
		0.111		-0.204			0.111		-0.204
		0.053		0.0649			0.053		0.0649
		-0.0461		0.0141			-0.0461		0.0141
		-0.0812		-0.202			-0.0812		-0.202
		-0.0529		0.059			-0.0529		0.059
		-0.0448		0.651			-0.0448		0.651
		0.46		0.695			0.46		0.695
		0.178		0.323			0.178		0.323
		-0.0519		0.0402			-0.0519		0.0402
		0.421		0.57			0.421		0.57
		0.222		-0.116			0.222		-0.116
		-0.144		-0.122			-0.144		-0.122
		-0.0337		0.269			-0.0337		0.269
		-0.0221		0.436			-0.0221		0.436
		-0.0794		0.344			-0.0794		0.344
		-0.0573		0.293			-0.0573		0.293
		0.121		0.365			0.121		0.365
		0.0737		0.25			0.0737		0.25
		0.447		0.309			0.447		0.309
		0.354		0.28			0.354		0.28
		-0.115		-0.197			-0.115		-0.197
		-0.264		-0.00646			-0.264		-0.00646
		0.116		0.151			0.116		0.151
		-0.064		-0.118			-0.064		-0.118
		0.0846		-0.0581			0.0846		-0.0581
		0.0584		0.0948			0.0584		0.0948
		0.0538		0.142			0.0538		0.142
		0.108		-1.13			0.108		-1.13
		0.0334		0.116			0.0334		0.116
		0.284		0.152			0.284		0.152
		0.0757		0.0359			0.0757		0.0359
		-0.0501		0.12			-0.0501		0.12
		-1.62		0.00717			-1.62		0.00717
		-0.731		0.36			-0.731		0.36
		-1.29		0.313			-1.29		0.313
		-0.879		0.267			-0.879		0.267
		-0.919		-0.147			-0.919		-0.147
		0.204		-0.58			0.204		-0.58
		-0.0605		-0.414			-0.0605		-0.414
		-0.0831		-0.261			-0.0831		-0.261
		-0.0509		0.0757			-0.0509		0.0757
		0.622		0.0442			0.622		0.0442
		0.476		0.0203			0.476		0.0203
		0.177		-0.0985			0.177		-0.0985
		-0.0981		-0.131			-0.0981		-0.131
		-0.0379		0.267			-0.0379		0.267
		0.128		-0.264			0.128		-0.264
		0.221		0.14			0.221		0.14
		-0.589		0.164			-0.589		0.164
		-0.627		0.116			-0.627		0.116
		-0.263		0.198			-0.263		0.198
		-0.315		0.297			-0.315		0.297
		-0.0185		0.0873			-0.0185		0.0873
		-0.188		0.458			-0.188		0.458
		-0.18		0.362			-0.18		0.362
		-0.209		0.415			-0.209		0.415
		0.343		-0.312			0.343		-0.312
		0.136		0.196			0.136		0.196
		0.27		0.0862			0.27		0.0862
		-0.121		-0.245			-0.121		-0.245
		0.00948		0.152			0.00948		0.152
		-0.161		0.171			-0.161		0.171
		0.0128		0.0839			0.0128		0.0839
		-0.0116		0.174			-0.0116		0.174
		0.329		0.317			0.329		0.317
		0.357		0.157			0.357		0.157
		0.201		0.224			0.201		0.224
		0.071		0.121			0.071		0.121
		0.465		0.123			0.465		0.123
		-0.235		0.106			-0.235		0.106
		0.137		-0.0234			0.137		-0.0234
		-0.191		-0.0056			-0.191		-0.0056
		0.451		0.222			0.451		0.222
		-0.0816		0.09			-0.0816		0.09
		0.0785		0.417			0.0785		0.417
		0.12		0.365			0.12		0.365
		0.271		0.173			0.271		0.173
		0.0839		-0.0234			0.0839		-0.0234
		0.304		-0.00489			0.304		-0.00489
		-0.283		0.712			-0.283		0.712
		0.0857		0.216			0.0857		0.216
		0.218		0.1			0.218		0.1
		0.0958		0.137			0.0958		0.137
		-0.106		-0.0228			-0.106		-0.0228
		0.489		0.227			0.489		0.227
		0.0566		0.241			0.0566		0.241
		0.031		-0.124			0.031		-0.124
		0.00129		0.274			0.00129		0.274
		-0.367		0.403			-0.367		0.403
		0.426		-0.166			0.426		-0.166
		0.445		0.149			0.445		0.149
		0.662		0.00203			0.662		0.00203
		0.0293		0.263			0.0293		0.263
		0.0335		0.108			0.0335		0.108
		0.0276		0.0801			0.0276		0.0801
		-0.241		0.0052			-0.241		0.0052
		0.108		0.343			0.108		0.343
		-0.0961		-0.166			-0.0961		-0.166
		-0.397		0.383			-0.397		0.383
		-0.422		-0.183			-0.422		-0.183
		0.0446		0.107			0.0446		0.107
		0.487		0.406			0.487		0.406
		0.284		0.2			0.284		0.2
		-0.227		0.112			-0.227		0.112
		0.0558		0.185			0.0558		0.185
		-0.191		-0.179			-0.191		-0.179
		-0.133		0.114			-0.133		0.114
		0.0667		0.548			0.0667		0.548
		0.086		-0.727			0.086		-0.727
		0.219		0.153			0.219		0.153
		0.179		-0.085			0.179		-0.085
		-0.423		0.0761			-0.423		0.0761
		-0.428		0.171			-0.428		0.171
		0.496		0.501			0.496		0.501
		0.337		0.282			0.337		0.282
		-0.0268		0.13			-0.0268		0.13
		-0.0511		0.218			-0.0511		0.218
		0.0739		0.221			0.0739		0.221
		-0.0325		0.0939			-0.0325		0.0939
		0.165		-0.0272			0.165		-0.0272
		0.0722		0.00842			0.0722		0.00842
		-0.186		0.195			-0.186		0.195
		-0.145		0.153			-0.145		0.153
		-0.158		0.022			-0.158		0.022
		0.887		0.422			0.887		0.422
		0.437		0.407			0.437		0.407
		-0.0489		0.167			-0.0489		0.167
		-0.00733		0.0563			-0.00733		0.0563
		0.0207		1.42			0.0207		1.42
		0.0232		-0.237			0.0232		-0.237
		-0.27		-0.469			-0.27		-0.469
		-0.179		0.0627			-0.179		0.0627
		0.0148		0.0315			0.0148		0.0315
		0.186		-0.0233			0.186		-0.0233
		-0.0856		0.165			-0.0856		0.165
		0.135		0.121			0.135		0.121
		-0.233		-0.0165			-0.233		-0.0165
		0.155		0.157			0.155		0.157
		0.637		0.0627			0.637		0.0627
		0.0784		0.151			0.0784		0.151
		-0.566		0.167			-0.566		0.167
		0.0165		-0.46			0.0165		-0.46
		-0.122		-0.0637			-0.122		-0.0637
		0.359		0.203			0.359		0.203
		-0.753		0.299			-0.753		0.299
		-0.374		0.121			-0.374		0.121
		-0.16		0.22			-0.16		0.22
		-0.175		0.674			-0.175		0.674
		-0.117		0.261			-0.117		0.261
		-0.342		0.0448			-0.342		0.0448
		0.0657		-0.146			0.0657		-0.146
		0.0114		-0.102			0.0114		-0.102
		0.584		-0.329			0.584		-0.329
		0.411		0.393			0.411		0.393
		0.196		-0.0662			0.196		-0.0662
		0.304		-0.044			0.304		-0.044
		0.1					0.1
		0.194					0.194
		0.278					0.278
		0.125					0.125
		-0.0401					-0.0401
		0.331					0.331
		0.749					0.749
		0.358					0.358
		-0.429					-0.429
		0.592					0.592
		0.275					0.275
		-0.241					-0.241
		-0.0867					-0.0867
		-0.0314					-0.0314
		-0.0947					-0.0947
		4.04					4.04
		3.29					3.29
		0.0966					0.0966
		0.0293					0.0293
		-0.00904					-0.00904
		-0.0236					-0.0236
		0.000803					0.000803
		0.426					0.426
		-0.032					-0.032
		0.953					0.953
		0.535					0.535
		0.106					0.106
		0.113					0.113
		-0.216					-0.216
		-0.368					-0.368
		-0.0474					-0.0474
		-0.0184					-0.0184
		-0.209					-0.209
		-0.139					-0.139
		-0.0971					-0.0971
		-0.0382					-0.0382
		-0.156					-0.156
		-0.0887					-0.0887
		-0.0691					-0.0691
		0.259					0.259
		-0.107					-0.107
		0.0563					0.0563
		0.0393					0.0393
		0.0468					0.0468
		0.00245					0.00245
		-0.113					-0.113
		0.516					0.516
		0.3					0.3
		-0.0275					-0.0275
		0.177					0.177
		-0.036					-0.036
		0.114					0.114
		-0.113					-0.113
		0.0226					0.0226
		-0.153					-0.153
		-0.0461					-0.0461
		0.083					0.083
		-0.0682					-0.0682
		0.0632					0.0632
		-0.0592					-0.0592
		0.206					0.206
		0.0786					0.0786
		0.143					0.143
		0.00984					0.00984
		-0.201					-0.201
		-0.111					-0.111
		0.434					0.434
		0.122					0.122
		0.051					0.051
		0.0608					0.0608
		0.25					0.25
		-0.0162					-0.0162
		-0.237					-0.237
		-0.133					-0.133
		-0.0559					-0.0559
		-0.013					-0.013
		0.223					0.223
		0.0402					0.0402
		-0.061					-0.061
		0.128					0.128
		0.142					0.142
		0.0932					0.0932
		-0.0374					-0.0374
		-0.0355					-0.0355
		-0.00831					-0.00831
		0.15					0.15
		0.0944					0.0944
		-0.0812					-0.0812
		-0.226					-0.226
		-0.152					-0.152
		0.0272					0.0272
		-0.407					-0.407
		-0.13					-0.13
		0.00113					0.00113
		-0.0867					-0.0867
		-0.208					-0.208
		-0.0646					-0.0646
		-0.308					-0.308
		-0.142					-0.142
		-0.115					-0.115
		-0.102					-0.102
		1.37					1.37
		-0.00922					-0.00922
		1.89					1.89
		1.61					1.61
		1.3					1.3
		0.066					0.066
		0.135					0.135
		0.0959					0.0959
		0.0638					0.0638
		0.0261					0.0261
		0.819					0.819
		0.661					0.661
		0.21					0.21
		0.679					0.679
		-0.0581					-0.0581
		-0.0156					-0.0156
		0.0146					0.0146
		-0.172					-0.172
		0.0683					0.0683
		0.0258					0.0258
		0.0012					0.0012
		-0.106					-0.106
		0.0261					0.0261
		-0.347					-0.347
		-0.249					-0.249
		0.0107					0.0107
		-0.282					-0.282
		0.229					0.229
		0.077					0.077
		0.135					0.135
		0.091					0.091
		0.0751					0.0751
		-0.0813					-0.0813
		-0.817					-0.817
		0.0579					0.0579
		0.0532					0.0532
		0.0284					0.0284
		0.00203					0.00203
		0.00783					0.00783
		0.035					0.035
		0.993					0.993
		-0.132					-0.132
		-0.051					-0.051
		-0.498					-0.498
		0.169					0.169
		0.121					0.121
		0.0812					0.0812
		-0.332					-0.332
		0.0634					0.0634
		0.158					0.158
		0.00137					0.00137
		1					1
		0.94					0.94
		0.831					0.831
		1.06					1.06
		0.16					0.16
		0.306					0.306
		-0.178					-0.178
		0.0475					0.0475
		0.271					0.271
		0.168					0.168
		-0.081					-0.081
		-0.0292					-0.0292
		-0.133					-0.133
		0.132					0.132
		-0.0344					-0.0344
		-0.0207					-0.0207
		-0.891					-0.891
		0.0888					0.0888
		0.0968					0.0968
		0.118					0.118
		0.04					0.04
		0.142					0.142
		-0.628					-0.628
		-0.115					-0.115
		0.689					0.689
		-0.0604					-0.0604
		0.282					0.282
		-0.225					-0.225
		-0.161					-0.161
		-0.113					-0.113
		0.166					0.166
		-0.0425					-0.0425
		-0.0587					-0.0587
		-0.113					-0.113
		-0.0548					-0.0548
		-0.101					-0.101
		0.0481					0.0481
		-0.00823					-0.00823
		0.18					0.18
		0.171					0.171
		-1.57					-1.57
		-0.611					-0.611
		-0.235					-0.235
		-0.082					-0.082
		-0.0743					-0.0743
		-0.0742					-0.0742
		0.157					0.157
		0.161					0.161
		0.129					0.129
		0.0265					0.0265
		0.392					0.392
		0.266					0.266
		0.1					0.1
		-0.0512					-0.0512
		0.395					0.395
		-0.153					-0.153
		0.333					0.333
		0.158					0.158
		0.231					0.231
		-0.0131					-0.0131
		-0.0331					-0.0331
		-0.284					-0.284
		-0.0223					-0.0223
		-0.939					-0.939
		-0.965					-0.965
		-0.284					-0.284
		-0.122					-0.122
		0.00994					0.00994
		8.67e-05					8.67e-05
		0.233					0.233
		0.494					0.494
		0.328					0.328
		-0.236					-0.236
		4.75					4.75
		4					4
		-0.158					-0.158
		-0.27					-0.27
		-0.297					-0.297
		-0.11					-0.11
		0.0374					0.0374
		-0.136					-0.136
		-0.0687					-0.0687
		0.0297					0.0297
		-0.146					-0.146
		-0.0348					-0.0348
		-0.152					-0.152
		-0.0755					-0.0755
		-0.164					-0.164
		0.0391					0.0391
		-0.00292					-0.00292
		-0.0722					-0.0722
		0.0169					0.0169
		0.0564					0.0564
		-0.143					-0.143
		-0.0085					-0.0085
		-0.0703					-0.0703
		0.218					0.218
		-0.147					-0.147
		-0.103					-0.103
		0.00797					0.00797
		-0.258					-0.258
		-0.0237					-0.0237
		-0.0171					-0.0171
		-0.14					-0.14
		0.0271					0.0271
		-0.324					-0.324
		0.00817					0.00817
		0.197					0.197
		0.106					0.106
		0.0123					0.0123
		0.37					0.37
		-0.0934					-0.0934
		0.0878					0.0878
		0.0526					0.0526
		-0.0858					-0.0858
		-0.111					-0.111
		0.0517					0.0517
		-0.0956					-0.0956
		0.071					0.071
		-0.0491					-0.0491
		0.194					0.194
		0.19					0.19
		-0.141					-0.141
		0.0249					0.0249
		0.143					0.143
		0.0999					0.0999
		0.0565					0.0565
		-0.0781					-0.0781
		0.0223					0.0223
		0.197					0.197
		-0.0697					-0.0697
		0.0361					0.0361
		0.0321					0.0321
		-0.664					-0.664
		-0.242					-0.242
		-0.218					-0.218
		0.0196					0.0196
		0.224					0.224
		-0.245					-0.245
		0.127					0.127
		-0.0541					-0.0541
		0.0455					0.0455
		0.0122					0.0122
		-0.211					-0.211
		-0.057					-0.057
		0.0456					0.0456
		-0.0883					-0.0883
		0.023					0.023
		0.03					0.03
		-0.199					-0.199
		0.0808					0.0808
		1.17					1.17
		1.37					1.37
		0.797					0.797
		0.155					0.155
		-0.167					-0.167
		-0.152					-0.152
		-0.126					-0.126
		-0.0594					-0.0594
		-0.0322					-0.0322
		0.195					0.195
		-0.183					-0.183
		-0.0256					-0.0256
		0.248					0.248
		0.137					0.137
		0.253					0.253
		-0.0498					-0.0498
		0.705					0.705
		0.191					0.191
		0.0338					0.0338
		0.102					0.102
		0.212					0.212
		-0.0663					-0.0663
		-0.0329					-0.0329
		-0.0778					-0.0778
		0.191					0.191
		0.261					0.261
		0.142					0.142
		0.047					0.047
		0.0338					0.0338
		-0.2					-0.2
		-0.115					-0.115
		-0.138					-0.138
		0.064					0.064
		-1.38					-1.38
		0.799					0.799
		0.919					0.919
		0.202					0.202
		0.0756					0.0756
		-0.413					-0.413
		-0.29					-0.29
		-0.125					-0.125
		-0.0503					-0.0503
		-0.146					-0.146
		0.093					0.093
		0.13					0.13
		-0.0486					-0.0486
		0.0451					0.0451
		0.159					0.159
		-0.0837					-0.0837
		0.00463					0.00463
		0.172					0.172
		-0.143					-0.143
		0.0599					0.0599
		0.0297					0.0297
		-0.00339					-0.00339
		-0.265					-0.265
		-0.138					-0.138
		-0.116					-0.116
		-0.00927					-0.00927
		-0.0709					-0.0709
		0.123					0.123
		0.0578					0.0578
		0.0422					0.0422
		-0.117					-0.117
		-0.626					-0.626
		-0.0555					-0.0555
		-0.0164					-0.0164
		-0.247					-0.247
		-0.0741					-0.0741
		0.267					0.267
		0.223					0.223
		0.139					0.139
		0.177					0.177
		-0.0118					-0.0118
		0.516					0.516
		-0.116					-0.116
		-0.00469					-0.00469
		-0.143					-0.143
		0.0874					0.0874
		1.49					1.49
		1.74					1.74
		0.124					0.124
		0.0481					0.0481
		-0.13					-0.13
		0.45					0.45
		-0.141					-0.141
		0.0103					0.0103
		-0.414					-0.414
		-0.391					-0.391
		-0.02					-0.02
		-0.0292					-0.0292
		-0.00478					-0.00478
		-0.201					-0.201
		-0.167					-0.167
		0.0928					0.0928
		0.0799					0.0799
		0.0308					0.0308
		0.0113					0.0113
		0.0497					0.0497
		-0.0194					-0.0194
		0.0939					0.0939
		0.023					0.023
		0.12					0.12
		0.0709					0.0709
		0.414					0.414
		0.0869					0.0869
		-0.0763					-0.0763
		0.163					0.163
		0.0786					0.0786
		0.0386					0.0386
		-0.00312					-0.00312
		0.139					0.139
		0.0781					0.0781
		0.0295					0.0295
		1.35					1.35
		1.08					1.08
		1.17					1.17
		-0.159					-0.159
		-0.0297					-0.0297
		0.385					0.385
		-0.721					-0.721
		0.308					0.308
		0.648					0.648
		0.214					0.214
		1.13					1.13
		0.888					0.888
		0.0995					0.0995
		-0.06					-0.06
		-0.0394					-0.0394
		0.021					0.021
		0.213					0.213
		0.0364					0.0364
		-0.0836					-0.0836
		-0.244					-0.244
		0.0682					0.0682
		0.0628					0.0628
		-0.336					-0.336
		-0.123					-0.123
		0.21					0.21
		-0.0176					-0.0176
		-0.415					-0.415
		-0.0266					-0.0266
		-0.683					-0.683
		-0.334					-0.334
		-0.141					-0.141
		-0.0827					-0.0827
		-0.0317					-0.0317
		-0.0385					-0.0385
		-0.176					-0.176
		0.0642					0.0642
		0.568					0.568
		0.346					0.346
		0.331					0.331
		0.104					0.104
		-0.153					-0.153
		0.151					0.151
		0.122					0.122
		0.127					0.127
		-0.0826					-0.0826
		0.0183					0.0183
		-0.256					-0.256
		-0.168					-0.168
		-0.0239					-0.0239
		-0.526					-0.526
		-0.0192					-0.0192
		0.234					0.234
		-0.0849					-0.0849
		-0.043					-0.043
		-0.0521					-0.0521
		-0.11					-0.11
		1.6					1.6
		-0.16					-0.16
		-0.113					-0.113
		0.176					0.176
		0.0975					0.0975
		-0.29					-0.29
		0.0547					0.0547
		0.0491					0.0491
		0.325					0.325
		0.192					0.192
		0.579					0.579
		0.0707					0.0707
		-0.395					-0.395
		0.0343					0.0343
		-0.141					-0.141
		0.109					0.109
		0.00963					0.00963
		0.852					0.852
		0.585					0.585
		0.716					0.716
		0.152					0.152
		-0.0468					-0.0468
		0.229					0.229
		-0.0493					-0.0493
		-0.00573					-0.00573
		-0.00095					-0.00095
		-0.386					-0.386
		0.0426					0.0426
		-0.119					-0.119
		0.045					0.045
		-0.178					-0.178
		-0.112					-0.112
		0.0552					0.0552
		-2.84					-2.84
		-0.059					-0.059
		-0.0378					-0.0378
		0.0109					0.0109
		0.0514					0.0514
		0.0214					0.0214
		0.877					0.877
		0.129					0.129
		0.457					0.457
		0.0379					0.0379
		0.0299					0.0299
		0.647					0.647
		0.229					0.229
		0.0569					0.0569
		-0.0153					-0.0153
		-0.00186					-0.00186
		0.274					0.274
		0.111					0.111
		0.178					0.178
		0.0731					0.0731
		0.00456					0.00456
		-0.0518					-0.0518
		0.0273					0.0273
		0.124					0.124
		-0.0821					-0.0821
		-0.0411					-0.0411
		-0.0627					-0.0627
		-0.286					-0.286
		-0.246					-0.246
		0.239					0.239
		-0.0874					-0.0874
		-0.0753					-0.0753
		-0.444					-0.444
		-0.465					-0.465
		0.321					0.321
		0.116					0.116
		-0.108					-0.108
		0.595					0.595
		-0.136					-0.136
		-0.104					-0.104
		-0.0999					-0.0999
		0.116					0.116
		-0.123					-0.123
		-0.177					-0.177
		-0.091					-0.091
		0.236					0.236
		0.122					0.122
		-0.105					-0.105
		-0.0598					-0.0598
		-0.0642					-0.0642
		-0.0746					-0.0746
		-0.084					-0.084
		-0.11					-0.11
		-0.0588					-0.0588
		-0.0537					-0.0537
		-0.0463					-0.0463
		-0.35					-0.35
		-0.194					-0.194
		-0.0504					-0.0504
		-0.332					-0.332
		-0.539					-0.539
		4.19					4.19
		4.09					4.09
		3.78					3.78
		3.69					3.69
		2.55					2.55
		-0.665					-0.665
		-1.27					-1.27
		0.171					0.171
		-0.459					-0.459
		0.22					0.22
		0.00256					0.00256
		-0.139					-0.139
		-0.232					-0.232
		-0.0269					-0.0269
		-0.0259					-0.0259
		0.00337					0.00337
		0.0967					0.0967
		-0.317					-0.317
		-0.321					-0.321
		-0.258					-0.258
		0.00181					0.00181
		-0.562					-0.562
		-0.306					-0.306
		0.202					0.202
		-0.112					-0.112
		-0.00883					-0.00883
		0.0766					0.0766
		0.00821					0.00821
		0.109					0.109
		0.163					0.163
		-0.0205					-0.0205
		1.29					1.29
		0.774					0.774
		1.23					1.23
		0.533					0.533
		0.0614					0.0614
		0.0183					0.0183
		-0.341					-0.341
		-0.344					-0.344
		-0.127					-0.127
		-0.182					-0.182
		-0.372					-0.372
		0.0365					0.0365
		-0.0355					-0.0355
		-0.08					-0.08
		0.0644					0.0644
		-0.225					-0.225
		2.55					2.55
		0.158					0.158
		0.0205					0.0205
		-0.186					-0.186
		-0.359					-0.359
		-0.187					-0.187
		0.182					0.182
		-0.0877					-0.0877
		-0.139					-0.139
		0.0113					0.0113
		-0.308					-0.308
		-0.286					-0.286
		-0.0564					-0.0564
		-0.0914					-0.0914
		-0.855					-0.855
		-0.722					-0.722
		0.0352					0.0352
		0.00425					0.00425
		0.507					0.507
		0.272					0.272
		0.523					0.523
		0.431					0.431
		1.2					1.2
		0.992					0.992
		-0.232					-0.232
		-0.685					-0.685
		-0.18					-0.18
		-0.224					-0.224
		0.842					0.842
		0.396					0.396
		2.14					2.14
		0.159					0.159
		-0.153					-0.153
		0.0428					0.0428
		0.0903					0.0903
		0.897					0.897
		-0.0442					-0.0442
		0.0387					0.0387
		0.352					0.352
		0.178					0.178
		0.674					0.674
		-0.0447					-0.0447
		1.61					1.61
		-0.0688					-0.0688
		0.0852					0.0852
		-0.816					-0.816
		-0.0767					-0.0767
		0.0234					0.0234
		-0.23					-0.23
		0.13					0.13
		-0.135					-0.135
		-0.0554					-0.0554
		0.0229					0.0229
		1.41					1.41
		0.361					0.361
		0.762					0.762
		0.194					0.194
		0.347					0.347
		-0.657					-0.657
		0.24					0.24
		0.0497					0.0497
		-0.233					-0.233
		0.0175					0.0175
		-0.0488					-0.0488
		0.135					0.135
		-0.277					-0.277
		-0.286					-0.286
		-0.514					-0.514
		-0.156					-0.156
		0.0117					0.0117
		-0.161					-0.161
		0.0612					0.0612
		0.0292					0.0292
		0.0529					0.0529
		-1.22					-1.22
		-0.112					-0.112
		0.0547					0.0547
		-0.178					-0.178
		-0.201					-0.201
		-0.127					-0.127
		-0.153					-0.153
		0.118					0.118
		0.363					0.363
		-0.235					-0.235
		-0.369					-0.369
		-0.293					-0.293
		-0.635					-0.635
		-0.573					-0.573
		-0.0293					-0.0293
		-0.797					-0.797
		-0.637					-0.637
		-0.797					-0.797
		-0.661					-0.661
		-0.196					-0.196
		1.01					1.01
		0.000407					0.000407
		-0.102					-0.102
		-0.0802					-0.0802
		0.0597					0.0597
		-0.15					-0.15
		0.442					0.442
		0.101					0.101
		-0.0939					-0.0939
		0.0722					0.0722
		-0.0199					-0.0199
		-0.412					-0.412
		0.00648					0.00648
		-0.26					-0.26
		-0.0079					-0.0079
		-0.0599					-0.0599
		-0.014					-0.014
		0.282					0.282
		1.67					1.67
		1.26					1.26
		0.218					0.218
		0.0937					0.0937
		1.03					1.03
		-0.0552					-0.0552
		-0.075					-0.075
		0.149					0.149
		0.0546					0.0546
		0.078					0.078
		-0.0951					-0.0951
		-0.343					-0.343
		-0.177					-0.177
		-0.0467					-0.0467
		0.0279					0.0279
		-0.162					-0.162
		-0.145					-0.145
		0.0227					0.0227
		-0.174					-0.174
		-0.039					-0.039
		0.258					0.258
		-0.0892					-0.0892
		-0.034					-0.034
		-0.000233					-0.000233
		-1.96					-1.96
		0.359					0.359
		0.201					0.201
		-0.00823					-0.00823
		0.0844					0.0844
		-0.0738					-0.0738
		0.305					0.305
		0.0797					0.0797
		-0.1					-0.1
		-0.0325					-0.0325
		0.652					0.652
		0.0504					0.0504
		-0.0362					-0.0362
		-0.0374					-0.0374
		-0.224					-0.224
		-0.0995					-0.0995
		1.22					1.22
		0.495					0.495
		0.279					0.279
		0.993					0.993
		0.174					0.174
		0.755					0.755
		0.619					0.619
		1.15					1.15
		-0.221					-0.221
		-0.0242					-0.0242
		0.0459					0.0459
		-0.643					-0.643
		-0.453					-0.453
		-0.935					-0.935
		-0.129					-0.129
		0.0371					0.0371
		-0.14					-0.14
		-0.21					-0.21
		0.0221					0.0221
		0.00992					0.00992
		-0.324					-0.324
		-0.265					-0.265
		-0.129					-0.129
		0.524					0.524
		0.688					0.688
		0.156					0.156
		0.124					0.124
		-0.00382					-0.00382
		-0.231					-0.231
		0.149					0.149
		0.0129					0.0129
		-0.00458					-0.00458
		-0.00331					-0.00331
		-0.202					-0.202
		0.0173					0.0173
		0.182					0.182
		-0.15					-0.15
		-0.145					-0.145
		0.0637					0.0637
		0.0695					0.0695
		-0.128					-0.128
		0.0239					0.0239
		-0.556					-0.556
		-0.556					-0.556
		-0.0754					-0.0754
		-0.00678					-0.00678
		-0.142					-0.142
		0.697					0.697
		-1.07					-1.07
		-0.383					-0.383
		-0.36					-0.36
		0.355					0.355
		-0.0214					-0.0214
		0.023					0.023
		0.032					0.032
		0.0784					0.0784
		0.238					0.238
		0.027					0.027
		1.17					1.17
		0.746					0.746
		-0.169					-0.169
		0.0141					0.0141
		0.144					0.144
		0.0816					0.0816
		-0.125					-0.125
		-0.414					-0.414
		0.00816					0.00816
		0.00559					0.00559
		0.197					0.197
		-0.0661					-0.0661
		0.122					0.122
		0.0516					0.0516
		-0.456					-0.456
		-0.0626					-0.0626
		-0.366					-0.366
		-0.48					-0.48
		-0.424					-0.424
		-0.166					-0.166
		-0.131					-0.131
		-0.345					-0.345
		-0.128					-0.128
		-0.13					-0.13
		-0.138					-0.138
		-0.0797					-0.0797
		-0.13					-0.13
		0.0004					0.0004
		0.938					0.938
		1.01					1.01
		0.0638					0.0638
		-0.14					-0.14
		0.0295					0.0295
		0.365					0.365
		0.252					0.252
		0.217					0.217
		0.166					0.166
		-0.699					-0.699
		-0.0867					-0.0867
		-0.193					-0.193
		0.103					0.103
		-0.151					-0.151
		0.133					0.133
		0.74					0.74
		1.28					1.28
		0.165					0.165
		0.0129					0.0129
		-0.158					-0.158
		0.0834					0.0834
		-0.00973					-0.00973
		-0.237					-0.237
		0.0661					0.0661
		-0.0742					-0.0742
		-0.00923					-0.00923
		0.0831					0.0831
		0.0641					0.0641
		0.128					0.128
		-0.107					-0.107
		0.324					0.324
		0.0759					0.0759
		0.0241					0.0241
		-0.199					-0.199
		-0.111					-0.111
		-0.0892					-0.0892
		-0.0639					-0.0639
		0.207					0.207
		-0.187					-0.187
		-0.00864					-0.00864
		-0.202					-0.202
		-0.165					-0.165
		0.233					0.233
		-0.236					-0.236
		0.191					0.191
		-0.16					-0.16
		-0.173					-0.173
		-0.681					-0.681
		0.106					0.106
		-0.0721					-0.0721
		-0.896					-0.896
		-0.0718					-0.0718
		1.58					1.58
		0.177					0.177
		0.327					0.327
		0.469					0.469
		1.36					1.36
		-0.142					-0.142
		0.498					0.498
		0.206					0.206
		-0.384					-0.384
		-0.0764					-0.0764
		0.0767					0.0767
		0.181					0.181
		0.12					0.12
		0.709					0.709
		0.732					0.732
		0.805					0.805
		0.367					0.367
		0.433					0.433
		0.156					0.156
		0.225					0.225
		-0.126					-0.126
		-0.101					-0.101
		0.0113					0.0113
		0.0538					0.0538
		3.91					3.91
		0.133					0.133
		0.0998					0.0998
		0.169					0.169
		-1.6					-1.6
		-0.587					-0.587
		-0.226					-0.226
		0.259					0.259
		-0.00593					-0.00593
		0.146					0.146
		-0.0625					-0.0625
		0.184					0.184
		-0.188					-0.188
		-0.0453					-0.0453
		0.172					0.172
		0.172					0.172
		-0.704					-0.704
		-1.83					-1.83
		-0.14					-0.14
		-0.0956					-0.0956
		-0.0743					-0.0743
		0.0185					0.0185
		0.314					0.314
		-0.0922					-0.0922
		0.806					0.806
		0.631					0.631
		0.605					0.605
		0.51					0.51
		0.462					0.462
		-0.0617					-0.0617
		-0.0859					-0.0859
		-0.0399					-0.0399
		0.181					0.181
		-0.108					-0.108
		0.113					0.113
		-0.35					-0.35
		0.0274					0.0274
		-0.284					-0.284
		-0.0834					-0.0834
		0.185					0.185
		0.267					0.267
		-0.00377					-0.00377
		-0.511					-0.511
		0.192					0.192
		-0.106					-0.106
		-0.0857					-0.0857
		0.193					0.193
		0.0134					0.0134
		0.517					0.517
		0.26					0.26
		-0.0788					-0.0788
		0.362					0.362
		-0.174					-0.174
		0.156					0.156
		0.156					0.156
		0.0397					0.0397
		-0.00589					-0.00589
		0.331					0.331
		-0.0158					-0.0158
		0.24					0.24
		-0.565					-0.565
		-0.18					-0.18
		-0.0333					-0.0333
		0.458					0.458
		0.213					0.213
		0.26					0.26
		0.461					0.461
		0.11					0.11
		0.381					0.381
		0.268					0.268
		0.363					0.363
		0.0246					0.0246
		-0.118					-0.118
		-0.0894					-0.0894
		-0.527					-0.527
		-0.0676					-0.0676
		0.0282					0.0282
		-0.128					-0.128
		-0.0251					-0.0251
		0.107					0.107
		-0.147					-0.147
		-0.00167					-0.00167
		0.00094					0.00094
		-0.117					-0.117
		-0.0768					-0.0768
		0.0417					0.0417
		0.00828					0.00828
		0.0131					0.0131
		0.206					0.206
		0.0838					0.0838
		-0.111					-0.111
		-0.452					-0.452
		0.043					0.043
		0.0387					0.0387
		0.0377					0.0377
		-2.05					-2.05
		-0.413					-0.413
		-0.0125					-0.0125
		0.929					0.929
		-0.0366					-0.0366
		-0.0439					-0.0439
		-0.00404					-0.00404
		-0.14					-0.14
		-0.119					-0.119
		0.0436					0.0436
		-0.155					-0.155
		-0.243					-0.243
		-0.182					-0.182
		0.262					0.262
		-0.174					-0.174
		-0.0573					-0.0573
		-0.417					-0.417
		-0.376					-0.376
		-0.0155					-0.0155
		0.299					0.299
		0.395					0.395
		-0.117					-0.117
		0.0483					0.0483
		-0.0147					-0.0147
		-0.18					-0.18
		-0.0654					-0.0654
		-0.419					-0.419
		-0.34					-0.34
		0.169					0.169
		0.111					0.111
		0.304					0.304
		0.0896					0.0896
		-0.0908					-0.0908
		-0.107					-0.107
		-0.0156					-0.0156
		-0.255					-0.255
		-0.118					-0.118
		0.0754					0.0754
		-0.0399					-0.0399
		-0.00677					-0.00677
		-0.00251					-0.00251
		-0.00165					-0.00165
		-0.0276					-0.0276
		0.0165					0.0165
		0.641					0.641
		0.31					0.31
		0.162					0.162
		-0.0609					-0.0609
		0.0833					0.0833
		-0.999					-0.999
		0.35					0.35
		-0.0721					-0.0721
		-0.0323					-0.0323
		0.0354					0.0354
		0.0289					0.0289
		0.0063					0.0063
		0.247					0.247
		0.139					0.139
		-0.0995					-0.0995
		-0.132					-0.132
		2.37					2.37
		0.966					0.966
		0.431					0.431
		0.405					0.405
		0.0288					0.0288
		-0.171					-0.171
		-0.0301					-0.0301
		-0.0191					-0.0191
		-0.131					-0.131
		0.157					0.157
		-0.131					-0.131
		-0.618					-0.618
		0.18					0.18
		0.267					0.267
		0.0842					0.0842
		-0.0229					-0.0229
		0.565					0.565
		0.413					0.413
		0.794					0.794
		0.62					0.62
		-0.107					-0.107
		-0.0437					-0.0437
		-0.101					-0.101
		0.183					0.183
		0.0653					0.0653
		-0.0244					-0.0244
		-0.25					-0.25
		0.119					0.119
		0.175					0.175
		-0.0519					-0.0519
		-0.142					-0.142
		-0.14					-0.14
		-0.107					-0.107
		-0.248					-0.248
		-0.154					-0.154
		-0.132					-0.132
		-0.138					-0.138
		-0.0821					-0.0821
		-0.324					-0.324
		-0.0749					-0.0749
		-0.0864					-0.0864
		0.0851					0.0851
		-0.023					-0.023
		-0.0202					-0.0202
		-0.0469					-0.0469
		0.06					0.06
		-0.21					-0.21
		-0.0493					-0.0493
		0.256					0.256
		0.301					0.301
		-0.334					-0.334
		-0.194					-0.194
		0.0661					0.0661
		0.0226					0.0226
		0.0589					0.0589
		-0.62					-0.62
		-0.186					-0.186
		0.0847					0.0847
		-0.0232					-0.0232
		-0.0765					-0.0765
		0.0502					0.0502
		0.166					0.166
		-0.464					-0.464
		0.0333					0.0333
		0.904					0.904
		1.1					1.1
		1.19					1.19
		-0.0417					-0.0417
		-0.0106					-0.0106
		0.0435					0.0435
		0.321					0.321
		-0.22					-0.22
		0.194					0.194
		-0.167					-0.167
		-0.0688					-0.0688
		-0.0721					-0.0721
		0.321					0.321
		0.107					0.107
		-0.154					-0.154
		0.0627					0.0627
		0.063					0.063
		0.0393					0.0393
		0.0272					0.0272
		-0.00926					-0.00926
		0.00974					0.00974
		-0.00564					-0.00564
		-0.0801					-0.0801
		-0.0748					-0.0748
		0.0292					0.0292
		0.0318					0.0318
		0.0248					0.0248
		0.00022					0.00022
		0.0835					0.0835
		0.157					0.157
		0.117					0.117
		0.0643					0.0643
		0.24					0.24
		-0.0853					-0.0853
		0.597					0.597
		0.14					0.14
		-0.0269					-0.0269
		0.0528					0.0528
		0.172					0.172
		0.597					0.597
		0.373					0.373
		0.184					0.184
		0.146					0.146
		-0.0711					-0.0711
		0.111					0.111
		0.864					0.864
		0.412					0.412
		0.199					0.199
		0.652					0.652
		0.443					0.443
		0.316					0.316
		0.217					0.217
		0.132					0.132
		0.232					0.232
		-0.167					-0.167
		-0.237					-0.237
		-0.39					-0.39
		-0.187					-0.187
		-0.104					-0.104
		-0.133					-0.133
		-0.11					-0.11
		-0.66					-0.66
		-0.199					-0.199
		-0.396					-0.396
		-0.281					-0.281
		-0.491					-0.491
		-0.394					-0.394
		-0.144					-0.144
		-0.3					-0.3
		-0.478					-0.478
		0.121					0.121
		-0.361					-0.361
		-0.245					-0.245
		-0.017					-0.017
		-0.27					-0.27
		0.197					0.197
		-0.0807					-0.0807
		-0.0343					-0.0343
		-0.502					-0.502
		-0.817					-0.817
		-0.0473					-0.0473
		-0.228					-0.228
		0.217					0.217
		0.209					0.209
		0.133					0.133
		-0.144					-0.144
		0.0635					0.0635
		-0.0383					-0.0383
		0.0475					0.0475
		0.0115					0.0115
		-0.1					-0.1
		0.343					0.343
		-0.216					-0.216
		-0.00472					-0.00472
		-0.114					-0.114
		-0.102					-0.102
		-0.0475					-0.0475
		-0.208					-0.208
		0.152					0.152
		-0.383					-0.383
		-0.412					-0.412
		-0.0803					-0.0803
		0.045					0.045
		0.0159					0.0159
		0.0429					0.0429
		-0.259					-0.259
		0.0974					0.0974
		-0.00646					-0.00646
		-0.272					-0.272
		0.0943					0.0943
		-0.0377					-0.0377
		0.128					0.128
		-0.00236					-0.00236
		0.199					0.199
		-0.295					-0.295
		0.257					0.257
		0.199					0.199
		0.898					0.898
		-0.148					-0.148
		0.097					0.097
		0.044					0.044
		-0.639					-0.639
		-0.183					-0.183
		-0.0916					-0.0916
		-0.0518					-0.0518
		-0.00977					-0.00977
		-0.112					-0.112
		-0.286					-0.286
		-1.17					-1.17
		-0.126					-0.126
		-0.33					-0.33
		-0.233					-0.233
		-0.0826					-0.0826
		0.327					0.327
		0.359					0.359
		0.125					0.125
		-0.0344					-0.0344
		-0.423					-0.423
		0.102					0.102
		-0.0396					-0.0396
		-0.278					-0.278
		-0.39					-0.39
		0.15					0.15
		0.189					0.189
		-0.112					-0.112
		0.0619					0.0619
		-0.0476					-0.0476
		0.024					0.024
		0.0276					0.0276
		-0.307					-0.307
		-0.241					-0.241
		-0.0484					-0.0484
		-0.031					-0.031
		-0.351					-0.351
		0.12					0.12
		-0.074					-0.074
		-0.0665					-0.0665
		-0.0257					-0.0257
		-0.4					-0.4
		-0.181					-0.181
		-0.108					-0.108
		-0.0123					-0.0123
		0.455					0.455
		-0.0283					-0.0283
		0.00314					0.00314
		0.159					0.159
		-1.04					-1.04
		-1.05					-1.05
		0.246					0.246
		-0.023					-0.023
		0.0926					0.0926
		-0.0963					-0.0963
		-0.0196					-0.0196
		0.033					0.033
		-0.195					-0.195
		-0.0408					-0.0408
		0.0826					0.0826
		-0.2					-0.2
		-0.128					-0.128
		-0.375					-0.375
		0.602					0.602
		-0.241					-0.241
		-0.0752					-0.0752
		0.0608					0.0608
		-0.0108					-0.0108
		-0.648					-0.648
		0.123					0.123
		-0.121					-0.121
		0.286					0.286
		0.0612					0.0612
		-0.0694					-0.0694
		0.0487					0.0487
		-0.648					-0.648
		1.47					1.47
		1.52					1.52
		0.426					0.426
		-0.0902					-0.0902
		0.534					0.534
		0.468					0.468
		0.42					0.42
		-0.152					-0.152
		-0.0362					-0.0362
		0.296					0.296
		-0.0805					-0.0805
		-0.0968					-0.0968
		-0.0394					-0.0394
		-0.0489					-0.0489
		-0.0189					-0.0189
		-0.061					-0.061
		-0.0579					-0.0579
		-0.18					-0.18
		-0.254					-0.254
		-0.0474					-0.0474
		-0.00511					-0.00511
		0.254					0.254
		0.245					0.245
		0.0285					0.0285
		0.014					0.014
		0.0135					0.0135
		0.39					0.39
		0.0719					0.0719
		0.00203					0.00203
		-0.0831					-0.0831
		0.288					0.288
		-0.335					-0.335
		-0.126					-0.126
		-0.124					-0.124
		-0.198					-0.198
		0.183					0.183
		-0.0022					-0.0022
		1.82					1.82
		0.106					0.106
		-0.405					-0.405
		-0.366					-0.366
		0.198					0.198
		-0.0252					-0.0252
		-0.0534					-0.0534
		0.789					0.789
		0.389					0.389
		0.122					0.122
		0.135					0.135
		0.00397					0.00397
		1.04					1.04
		0.512					0.512
		-0.123					-0.123
		-0.0211					-0.0211
		-0.163					-0.163
		-0.154					-0.154
		-0.222					-0.222
		0.139					0.139
		0.283					0.283
		-0.12					-0.12
		-0.207					-0.207
		0.24					0.24
		0.0959					0.0959
		0.183					0.183
		-0.585					-0.585
		-0.431					-0.431
		0.464					0.464
		0.462					0.462
		-0.19					-0.19
		-0.0154					-0.0154
		0.00904					0.00904
		-0.0737					-0.0737
		-0.0556					-0.0556
		0.153					0.153
		0.0108					0.0108
		0.0948					0.0948
		0.11					0.11
		0.101					0.101
		0.116					0.116
		0.0478					0.0478
		-0.0403					-0.0403
		0.228					0.228
		0.0951					0.0951
		0.51					0.51
		0.328					0.328
		0.104					0.104
		0.0608					0.0608
		0.0193					0.0193
		-0.165					-0.165
		0.238					0.238
		-0.217					-0.217
		-0.171					-0.171
		-0.0447					-0.0447
		-0.0469					-0.0469
		0.488					0.488
		-0.18					-0.18
		-0.168					-0.168
		0.482					0.482
		0.072					0.072
		-0.95					-0.95
		-0.533					-0.533
		-0.0506					-0.0506
		0.303					0.303
		0.345					0.345
		-0.233					-0.233
		-0.12					-0.12
		-0.13					-0.13
		0.164					0.164
		-0.092					-0.092
		-0.0367					-0.0367
		-0.0266					-0.0266
		-0.134					-0.134
		-0.248					-0.248
		-0.0993					-0.0993
		-0.0602					-0.0602
		-0.0417					-0.0417
		-0.0298					-0.0298
		0.0392					0.0392
		0.522					0.522
		0.0628					0.0628
		-0.0269					-0.0269
		0.865					0.865
		0.8					0.8
		0.539					0.539
		0.469					0.469
		0.29					0.29
		0.282					0.282
		-0.232					-0.232
		-0.0705					-0.0705
		-0.219					-0.219
		0.000733					0.000733
		-0.00927					-0.00927
		-1.04					-1.04
		-0.171					-0.171
		0.129					0.129
		0.66					0.66
		0.0909					0.0909
		0.0714					0.0714
		0.329					0.329
		0.0975					0.0975
		0.0424					0.0424
		0.0475					0.0475
		-0.104					-0.104
		-0.068					-0.068
		-0.198					-0.198
		-0.174					-0.174
		-0.302					-0.302
		0.387					0.387
		-0.186					-0.186
		-0.425					-0.425
		-0.0456					-0.0456
		0.339					0.339
		0.127					0.127
		0.183					0.183
		-0.0999					-0.0999
		-0.0169					-0.0169
		0.00176					0.00176
		0.18					0.18
		-0.223					-0.223
		-0.203					-0.203
		-0.0783					-0.0783
		-0.093					-0.093
		0.0969					0.0969
		-0.00737					-0.00737
		0.274					0.274
		-0.163					-0.163
		0.089					0.089
		-0.0636					-0.0636
		-0.0798					-0.0798
		0.032					0.032
		-0.176					-0.176
		-0.00395					-0.00395
		0.14					0.14
		-0.0727					-0.0727
		0.0792					0.0792
		-0.136					-0.136
		0.79					0.79
		0.0222					0.0222
		-0.14					-0.14
		0.0354					0.0354
		0.464					0.464
		0.4					0.4
		-0.142					-0.142
		-0.0978					-0.0978
		-0.341					-0.341
		-0.0893					-0.0893
		-0.154					-0.154
		-0.231					-0.231
		-0.234					-0.234
		-0.0653					-0.0653
		-0.206					-0.206
		0.152					0.152
		0.449					0.449
		-0.27					-0.27
		-0.295					-0.295
		0.166					0.166
		-0.232					-0.232
		0.0126					0.0126
		-0.145					-0.145
		0.141					0.141
		0.0198					0.0198
		-0.0175					-0.0175
		-1.21					-1.21
		0.0795					0.0795
		0.119					0.119
		-0.0603					-0.0603
		0.0678					0.0678
		0.0193					0.0193
		0.0518					0.0518
		-0.0363					-0.0363
		-0.34					-0.34
		0.354					0.354
		0.194					0.194
		0.339					0.339
		0.111					0.111
		0.498					0.498
		0.219					0.219
		0.187					0.187
		0.963					0.963
		-0.162					-0.162
		-0.137					-0.137
		0.00768					0.00768
		-0.0521					-0.0521
		0.11					0.11
		-0.0957					-0.0957
		0.0631					0.0631
		-0.0183					-0.0183
		0.0192					0.0192
		0.038					0.038
		-0.0509					-0.0509
		-0.0234					-0.0234
		-0.0636					-0.0636
		-0.0922					-0.0922
		-0.0978					-0.0978
		-0.0923					-0.0923
		0.0716					0.0716
		-0.0237					-0.0237
		0.0123					0.0123
		-0.0404					-0.0404
		-0.148					-0.148
		0.00301					0.00301
		1.17					1.17
		0.422					0.422
		1.53					1.53
		0.603					0.603
		0.0842					0.0842
		0.0745					0.0745
		-0.0308					-0.0308
		0.0176					0.0176
		0.185					0.185
		0.199					0.199
		0.347					0.347
		0.236					0.236
		0.22					0.22
		-0.266					-0.266
		-0.235					-0.235
		-0.0865					-0.0865
		-0.00853					-0.00853
		0.0299					0.0299
		-0.0126					-0.0126
		0.0281					0.0281
		-0.598					-0.598
		0.114					0.114
		0.108					0.108
		0.209					0.209
		0.0587					0.0587
		0.54					0.54
		0.723					0.723
		0.123					0.123
		-0.052					-0.052
		0.0957					0.0957
		-0.288					-0.288
		0.38					0.38
		0.209					0.209
		-0.19					-0.19
		0.408					0.408
		0.79					0.79
		0.138					0.138
		-0.145					-0.145
		-0.151					-0.151
		-0.0744					-0.0744
		0.0618					0.0618
		-0.0165					-0.0165
		0.00789					0.00789
		-0.414					-0.414
		-0.273					-0.273
		-0.609					-0.609
		-0.125					-0.125
		0.0262					0.0262
		0.111					0.111
		0.0854					0.0854
		-0.0313					-0.0313
		0.0255					0.0255
		0.0261					0.0261
		-0.323					-0.323
		0.0681					0.0681
		0.505					0.505
		0.658					0.658
		0.514					0.514
		0.331					0.331
		0.1					0.1
		-0.222					-0.222
		-0.043					-0.043
		0.187					0.187
		0.131					0.131
		-0.165					-0.165
		0.338					0.338
		0.14					0.14
		0.103					0.103
		0.14					0.14
		0.211					0.211
		0.0721					0.0721
		-0.0515					-0.0515
		-0.513					-0.513
		-0.545					-0.545
		-0.245					-0.245
		0.0198					0.0198
		-0.0969					-0.0969
		-0.282					-0.282
		-0.229					-0.229
		-0.13					-0.13
		-0.248					-0.248
		0.132					0.132
		0.208					0.208
		0.387					0.387
		-0.314					-0.314
		0.272					0.272
		-0.191					-0.191
		-0.0737					-0.0737
		0.317					0.317
		0.166					0.166
		-0.573					-0.573
		-0.159					-0.159
		-0.274					-0.274
		-0.118					-0.118
		0.0627					0.0627
		-0.751					-0.751
		-0.81					-0.81
		-0.0768					-0.0768
		-0.584					-0.584
		-0.0389					-0.0389
		-0.0517					-0.0517
		-0.429					-0.429
		-0.013					-0.013
		-0.136					-0.136
		-0.181					-0.181
		0.366					0.366
		-0.0976					-0.0976
		-0.135					-0.135
		0.0496					0.0496
		-0.0487					-0.0487
		-0.0392					-0.0392
		-0.0242					-0.0242
		0.0684					0.0684
		0.0379					0.0379
		-0.0219					-0.0219
		-0.218					-0.218
		-0.109					-0.109
		0.0196					0.0196
		0.131					0.131
		0.0808					0.0808
		0.0223					0.0223
		-0.615					-0.615
		-0.451					-0.451
		-0.0824					-0.0824
		0.0121					0.0121
		-0.197					-0.197
		-0.0411					-0.0411
		-0.0113					-0.0113
		-0.737					-0.737
		-0.208					-0.208
		0.0495					0.0495
		-0.161					-0.161
		0.099					0.099
		-0.00846					-0.00846
		-0.54					-0.54
		-0.0567					-0.0567
		-0.0443					-0.0443
		-0.214					-0.214
		-0.0408					-0.0408
		0.00259					0.00259
		-0.114					-0.114
		0.0746					0.0746
		-0.0571					-0.0571
		-0.0317					-0.0317
		0.112					0.112
		0.0853					0.0853
		0.137					0.137
		-0.149					-0.149
		-0.53					-0.53
		-0.455					-0.455
		-0.423					-0.423
		-0.521					-0.521
		0.132					0.132
		-0.00863					-0.00863
		-0.0229					-0.0229
		-0.535					-0.535
		-0.371					-0.371
		1.75					1.75
		1.18					1.18
		-0.0719					-0.0719
		1.69					1.69
		-0.787					-0.787
		-0.0247					-0.0247
		-0.14					-0.14
[truncated: 39,648 more rows]

## Sheet: Suppl Fig 1 b
		ICN uoregulated
	EPITHELIAL MESENCHYMAL TRANSITION	2.85078
	OXIDATIVE PHOSPHORYLATION	2.85078
	NOTCH SIGNALING	4.03012
	KRAS SIGNALING_UP	8.2668
	MYC TARGETS_V2	9.06399
