# Supplementary material for: Inhibition of mitochondrial complex I reverses NOTCH1-driven metabolic reprogramming in T-cell acute lymphoblastic leukemia
Source: Nat Commun. 2022 May 19;13:2801. doi: 10.1038/s41467-022-30396-3 (PMC9120040; doi:10.1038/s41467-022-30396-3)
Supplement: Supplementary file 4 — Source Data [file 41467_2022_30396_MOESM4_ESM.zip › Main and Supplementary raw data/Suppl Fig 12.xlsx]

## Sheet: Suppl Fig 12 a
jurkat
	no nutrients			pyr			glutamine			glucose			glut+pyr			gluc+pyr			gluc+glut			gluc+glut+pyr
0	90.6915	31.9981	47.227	109.814	41.4535	50.5321	99.7755	49.0796	56.5858	55.7847	95.3941	83.4034	100.299	54.4428	70.2179	145.791	106.851	108.955	48.5098	88.27	92.091	100	99.9968	100
10	4.89009	1.88195	1.29706	7.89027	2.90404	1.90835	4.47405	1.80304	1.07309	19.1048	32.5522	18.8203	7.46144	3.927	2.98306	90.6687	63.7381	51.3365	12.8874	26.9545	16.2412	67.8493	59.4747	50.0491
30	4.37772	2.1379	1.37888	5.92498	2.36403	1.63	4.21229	1.97534	1.27189	16.2123	30.7215	18.9841	5.84326	3.08012	2.52404	88.7438	62.966	49.6697	13.6022	23.5589	15.2512	70.2271	60.1628	52.4072
PF382
	no nutrients			pyr			glutamine			glucose			glut+pyr			gluc+pyr			gluc+glut			gluc+glut+pyr
0	57.5649	43.7818	66.7105	76.3996	64.5217	75.2177	49.5153	26.7265	57.6064	8.35817	49.6885	79.3558	62.4631	85.543	70.0927	81.6842	113.46	108.844	7.81531	37.1222	69.9016	100	99.9398	100
10	5.48131	4.94985	3.02643	7.47599	6.87861	3.32264	4.72931	3.91518	2.53041	3.54943	5.19694	17.8022	9.57532	7.96599	4.03879	69.8911	79.5854	73.7009	1.88389	6.08244	19.9517	62.9515	78.7157	58.9315
30	2.91481	2.7998	1.72322	4.84788	5.28809	2.28261	2.57002	2.1667	1.50025	2.35219	4.36397	13.0111	5.54427	5.59979	2.8945	67.8062	78.2469	73.4634	0.885169	4.71521	13.9048	53.891	79.279	64.5441
LOUCY
	no nutrients			pyr			glutamine			glucose			glut+pyr			gluc+pyr			gluc+glut			gluc+glut+pyr
0	43.9098	9.85338	66.7105	45.9241	9.83272	75.2177	42.444	14.5463	57.6064	91.0463	94.1746	79.3558	43.1858	23.5154	70.0927	102.909	104.719	108.844	91.7412	88.9911	69.9016	100	100	100
10	9.29566	2.87266	3.02643	9.58571	2.91472	3.32264	9.35943	3.08025	2.53041	59.4449	29.2655	17.8022	10.0635	4.82644	4.03879	97.4078	98.3371	73.7009	58.4462	23.685	19.9517	82.6189	80.088	58.9315
30	7.474	2.83354	1.72322	7.95904	2.9454	2.28261	9.10835	2.65724	1.50025	53.4679	10.1012	13.0111	7.92913	4.03092	2.8945	95.3184	82.3419	73.4634	56.9406	5.32463	13.9048	52.3733	66.9757	64.5441

## Sheet: Suppl Fig 12 b
JURKAT
	no nutrients			glut+pyr			gluc+glut			gluc+glut+pyr
-1	5.23998	28.6178	24.5811	53.1536	43.4793	72.0597	30.8703	25.3314	29.8736	100	100	100
0.182987	4.4297	11.3401	16.0744	20.976	18.1871	31.439	28.4212	21.7118	23.9314	82.8615	80.7828	76.3969
0.660108	3.01874	5.55645	8.5188	7.05039	5.10992	16.2563	25.2567	18.6371	21.892	70.7678	69.1346	66.0031
1.13723	2.33984	2.77739	3.90046	3.22736	2.76265	7.21498	18.5793	15.8155	15.9011	57.629	59.0521	53.1858
1.61435	2.47462	2.87266	3.4489	3.22686	2.72903	5.18879	14.4898	13.7858	12.6114	48.5294	55.5132	49.8222
2.09147	0.660119	2.97754	3.48793	3.71733	2.98569	4.44592	9.97251	9.66351	11.1	38.9583	51.8925	45.0591
PF382
	no nutrients			glut+pyr			gluc+glut			gluc+glut+pyr
-1	15.298	27.7015	19.501	62.9013	76.3389	93.6795	8.99737	2.12124	8.33858	100	100	100
0.182987	16.3684	19.6478	15.0768	24.7741	21.5469	35.9482	7.13926	1.9956	7.79538	89.3922	80.961	84.8697
0.660108	8.80643	9.43552	8.0918	11.4721	10.6606	20.1561	4.7167	1.04913	4.22097	69.693	72.1761	72.1932
1.13723	3.53217	3.33013	4.05399	4.23058	4.82281	11.5769	1.23766	0.651011	2.73192	64.1205	63.7192	66.5787
1.61435	2.2789	2.12652	3.28064	3.59976	3.34371	7.3412	1.13499	0.667083	2.69573	62.5707	64.1186	64.2864
2.09147	1.4605	1.36359	2.42765	2.76654	2.95784	6.70136	0.641127	0.365978	2.53645	60.3571	68.5783	63.6977
LOUCY
	no nutrients			glut+pyr			gluc+glut			gluc+glut+pyr
-1	3.16805	6.46414	12.414	32.1631	25.1882	21.7923	94.3727	92.8217	87.8365	100	100	100
0.182987	2.04263	3.21301	8.56533	10.854	10.9199	14.2035	76.7911	88.9828	80.8084	91.0745	89.9172	92.2346
0.660108	1.43751	1.5807	5.38178	6.39573	5.64161	8.53608	77.8977	59.5823	70.9094	99.7303	86.8952	85.7177
1.13723	1.09275	0.549982	3.73548	3.69828	3.34126	6.12913	48.633	26.0302	55.6408	68.2962	76.7297	86.5466
1.61435	0.688744	0.256405	2.5506	2.47904	2.18009	4.18828	13.8128	3.86881	46.4275	94.0569	69.1222	84.5793
2.09147	0.574085	0.296774	2.90046	2.85261	2.17904	4.28998	11.495	1.60963	34.5429	90.4258	54.098	78.8766
SUPT1
	no nutrients			glut+pyr			gluc+glut			gluc+glut+pyr
-1	37.8467	42.0324	34.6161	76.8634	75.2849	93.207	38.5249	32.2286	35.2842	100	95.7802	100
0.182987	27.2148	25.0868	28.3526	44.7661	40.2227	53.4144	39.8327	29.6039	31.6121	88.9939	81.96	89.5518
0.660108	16.3955	12.8913	18.5971	24.8932	22.4171	33.6002	32.23	26.3674	28.291	78.2309	81.385	82.5794
1.13723	4.78969	6.69893	9.72827	7.87169	8.73338	15.6486	22.9867	20.2508	21.3612	64.9096	72.4996	71.9937
1.61435	3.01842	4.57701	5.01813	4.14523	5.92963	9.00765	11.4643	11.0256	11.6469	51.3664	64.4826	52.3754
2.09147	3.02861	5.27076	4.01672	3.31544	5.43463	7.72774	8.503	8.1744	8.04555	48.5962	58.6997	49.5898
KOPT1
	no nutrients			glut+pyr			gluc+glut			gluc+glut+pyr
-1	13.1103	13.4275	5.53123	52.6515	93.7694	91.38	1.77227	1.20908	3.72203	100	100	100
0.182987	9.19828	9.35425	4.53718	34.8824	53.0217	57.2298	1.10772	1.1502	3.46951	96.0913	83.6468	91.7964
0.660108	3.27765	6.43173	3.58868	20.2457	21.9776	25.2488	1.07056	1.265	3.37142	73.2347	74.4025	72.6232
1.13723	0.640194	3.06759	2.68156	2.2524	4.7587	8.3745	0.721408	1.19894	3.24302	48.8275	59.9188	59.8573
1.61435	0.558651	1.9338	2.14427	0.75929	2.48024	3.42017	0.559242	1.03489	2.92951	37.895	52.9195	49.2353
2.09147	0.352366	2.66046	2.05259	0.615311	2.05938	3.32985	0.535081	1.17316	2.3359	42.9335	59.0191	48.7006

## Sheet: Suppl Fig 12 c
Viability RF
	blank			pyr			glut			gluc			p+glut			p+gluc			glut+gluc			triple+
0	22.3147	36.6625	65.9037	83.9564	28.4188	75.3684	101.069	93.0404	112.034	85.4028	49.9554	58.2168	89.8301	98.7712	154.451	87.3198	58.8197	132.425	87.0653	30.6775	22.6846	105.436	102.055	99.1427
10	4.16487	0.365957	0.185469	1.81354	0.223167	0.149629	3.30128	0.196308	0.940482	22.5192	3.57302	26.3893	4.83532	0.279669	2.65039	18.4436	5.74181	102.33	7.47645	13.1859	20.579	23.5565	10.3722	43.1488
30	0.09225	0.039666	0.0973	0.975572	0.040724	0.290551	0.210623	0.022808	0.334432	0.052813	0.111674	1.87952	0.400632	0.028266	0.065642	0.897961	0.412001	14.6387	1.9154	0.151562	3.54371	0.112613	0.173462	1.42489
Viability ( cell number)
	blank			pyr			glut			gluc			p+glut			p+gluc			glut+gluc			triple+
0	74.3331	75.0501	35.1394	77.679	75.0501	88.2045	76.7144	97.4328	118.144	93.5644	79.2018	87.6525	82.5772	94.1637	97.1673	87.8975	78.2391	86.4032	85.2148	102.948	111.055	100	100	100
10	22.5019	3.73045	6.87101	19.7438	3.73045	9.45671	25.5464	4.01123	10.4736	55.3881	24.0273	74.2156	63.0294	4.41235	10.4009	22.1402	21.7008	92.5915	75.7649	32.3907	74.8983	59.6383	21.6406	113.974
30	22.728	1.785	7.5247	13.7604	1.785	7.37943	29.269	2.2864	9.87798	36.3376	8.20297	63.2191	44.6722	2.68752	10.1685	27.5056	10.0281	60.7496	45.4559	14.9017	4.51772	40.9646	10.4092	77.179
Apoptosis
	blank			pyr			glut			gluc			p+glut			p+gluc			glut+gluc			triple+
0	8.15348	18.0599	14.4024	-2.15827	19.1204	8.78921	3.11751	3.07236	1.98341	-2.15827	14.3637	4.08348	2.8777	7.09607	8.28364	3.11751	14.5664	10.3837	11.0312	-2.5733	4.26497	0	0	0
10	75.7794	68.2002	82.0067	79.1367	66.4223	77.6381	71.223	64.8628	74.3065	36.6906	49.9688	7.80399	25.6595	65.3306	74.7991	74.8201	48.6432	6.53357	28.0575	44.9938	6.028	36.6906	48.3157	12.8909
30	74.3405	72.7386	81.3067	76.259	75.3899	80.2567	67.6259	68.6213	77.5084	54.1966	59.4822	11.2652	51.5588	68.0755	76.1602	64.2686	58.718	17.4099	46.0432	56.0044	37.581	52.518	57.2676	18.4133
