# Supplementary material for: Inhibition of mitochondrial complex I reverses NOTCH1-driven metabolic reprogramming in T-cell acute lymphoblastic leukemia
Source: Nat Commun. 2022 May 19;13:2801. doi: 10.1038/s41467-022-30396-3 (PMC9120040; doi:10.1038/s41467-022-30396-3)
Supplement: Supplementary file 4 — Source Data [file 41467_2022_30396_MOESM4_ESM.zip › Main and Supplementary raw data/Suppl Fig 13.xlsx]

## Sheet: Suppl Fig 13 a
JURKAT		d0			d1			d2			d3			d4									d7			d8
control		1	1	1	3.73625	3.61075	3.56623	6.65778	6.74294	6.87867	15.306	15.2848	15.4898	36.7516	35.7195	36.6062
dox		1	1	1	3.421	3.358	3.40042	6.13636	6.2221	6.32221	11.9827	12.1834	12.6357	23.8356	23.0343	24.1373
iacs		1	1	1	2.56133	2.4886	2.48984	3.64752	3.77673	3.69503	4.83136	4.93758	4.88522	7.12927	6.82215	7.10391
iacs+dox		1	1	1	2.29354	2.28441	2.1327	3.0147	3.01669	3.03463	4.08833	4.27099	4.10453	5.69282	5.65182	5.73648
PF382
		d0			d1			d2			d3			d4												d8
control		1	1	1	3.61075	3.56623	3.73625	6.74294	6.87867	6.65778	15.2848	15.4898	15.306	36.6062	36.7516	35.7195
dox		1	1	1	2.32854	2.24374	2.28171	4.79395	4.86664	5.02941	8.94881	9.04362	9.01291	19.1458	20.7395	19.2455
iacs		1	1	1	2.56133	2.4886	2.48984	3.64752	3.77673	3.69503	4.83136	4.93758	4.88522	7.12927	6.82215	7.10391
iacs+dox		1	1	1	1.49477	1.48498	1.47919	1.05059	1.10241	1.0146	0.553659	0.598876	0.604793	0.224821	0.300086	0.259259

## Sheet: Suppl Fig 13 c
			JURKAT								PF382
	GLS			cmyc					GLS				cmyc
	ps6			ts6					ps6				ts6
	ps6k1			p4EBP1					ps6k1			p4EBP1
	pakt			akt					pakt			akt
	pampk			ampk					pampk			ampk
	pyh2ax			h2ax					pyh2ax			h2ax
	cleaved parp			parp					cleaved parp			parp
	cleaved casp			casp					cleaved casp			casp
	mTFA								mTFA
	pLDHA			pPFKFB					pLDHA			pPFKFB
	VDAC			alpha tubulin					VDAC			alpha tubulin
