# Supplementary material for: Inhibition of mitochondrial complex I reverses NOTCH1-driven metabolic reprogramming in T-cell acute lymphoblastic leukemia
Source: Nat Commun. 2022 May 19;13:2801. doi: 10.1038/s41467-022-30396-3 (PMC9120040; doi:10.1038/s41467-022-30396-3)
Supplement: Supplementary file 4 — Source Data [file 41467_2022_30396_MOESM4_ESM.zip › Main and Supplementary raw data/Suppl Fig 14.xlsx]

## Sheet: Suppl Fig 14 a
JURKAT		horizontal CB839. vertical IACS010759
	0	0.01	0.04	0.12	0.37	1.11	3.33	10.00	20.00	30.00
0	100	86.4974	80.5309	72.9721	51.7762	39.7432	37.7917	37.1993	37.869	31.2577
0.02	100.27	88.0252	81.1275	72.1553	54.8093	42.5391	42.323	37.591	34.8308	32.4133
0.06	94.929	74.5352	76.426	70.3103	50.1474	42.2675	41.2512	41.1768	33.2274	34.6118
0.17	94.4346	86.0231	82.6099	73.4066	52.958	39.603	43.6216	37.265	32.9981	30.6594
0.51	73.4232	62.1277	67.3175	61.3513	49.0598	42.8954	42.659	36.1083	34.2828	27.7631
1.52	66.2471	55.4449	61.0649	53.6561	44.2142	42.7852	33.4141	28.4643	24.2831	19.7266
4.56	44.7918	45.1915	44.2352	42.3091	35.2022	30.3162	25.6893	19.7715	19.148	17.7564
13.67	35.0224	36.7218	33.807	32.3771	25.7913	21.6172	18.5628	14.8255	12.1342	13.2717
41	33.8265	29.6479	27.3502	25.5546	20.418	18.9481	15.6264	13.1016	9.90262	9.63139
123	32.0125	27.2579	25.4093	24.1446	18.4973	16.3113	12.9907	11.5943	10.4425	7.43544
PF382
	0	0.01	0.04	0.12	0.37	1.11	3.33	10	20	30
0	100	102.162	114.89	106.827	92.4558	92.6006	100.731	82.037	78.537	66.9228
0.02	97.2905	102.204	112.351	111.033	87.3871	102.422	110.382	87.6565	77.1666	69.0144
0.06	94.4972	101.966	107.805	112.483	86.3661	96.7262	106.704	91.2724	79.3178	70.8528
0.17	96.4806	101.291	109.994	109.606	88.2396	93.0953	96.7341	86.3752	74.7149	62.2549
0.51	82.9447	88.4252	89.8452	86.1482	74.1522	74.456	78.9295	67.8584	61.6437	54.9701
1.52	61.3628	56.7518	56.2815	54.6622	40.0027	42.5648	49.7325	37.2388	36.1316	33.9341
4.56	19.6274	18.4221	18.1514	16.8559	17.3546	15.73	17.3206	16.1715	17.8264	17.0748
13.67	11.3172	13.4588	12.7892	13.739	11.9731	12.4641	12.6269	10.7201	11.8648	8.45518
41	11.0465	13.7883	13.062	12.5246	12.1546	11.2987	11.6803	9.8681	7.58404	3.72454
123	10.8093	12.0174	11.7749	11.5438	11.1863	10.5597	8.59461	7.12701	5.18694	1.47905
CCRECEM
	0	0.01	0.04	0.12	0.37	1.11	3.33	10	20	30
0	100	74.5526	64.0554	52.5919	27.9992	16.8968	13.8856	9.31727	10.3497	6.53054
0.02	84.8619	71.4322	64.8192	50.9346	33.2618	17.355	12.3982	10.1273	11.922	8.2624
0.06	82.7482	77.631	66.1703	56.0237	39.0829	16.477	13.4722	12.9647	12.3455	9.80724
0.17	64.5857	66.6892	70.7744	50.2772	31.4934	19.642	17.6454	12.097	13.2576	10.7515
0.51	58.8375	58.3413	53.7614	46.6866	29.2967	16.3873	12.7083	11.8929	9.49169	6.73204
1.52	51.0083	61.6941	52.9353	42.263	24.3487	18.1412	16.6653	13.9429	11.5699	6.94433
4.56	35.7794	30.5142	18.237	13.0368	8.50167	8.44951	4.60142	4.14237	2.95662	2.25104
13.67	12.4659	11.3249	5.2061	4.12678	3.06947	2.13807	1.53939	1.21054	0.952596	0.843096
41	7.66766	6.9904	4.13643	3.30829	1.84139	1.66508	0.962368	1.14324	1.0492	0.79526
123	4.57089	5.15394	3.0554	1.62366	1.70934	1.46103	1.23122	0.764452	1.00124	1.12529

## Sheet: Suppl Fig 14 b
		CB839	IACS-010759	IACS-010759+CB839	DMSO
		0.357805	0.348618	0.148455	1
		0.42374	0.325854	0.040854	1
		0.115447	0.099512	0.020545	1
Number of families	1
Number of comparisons per family	6
Alpha	0.05
Tukey's multiple comparisons test	Mean Diff.	95.00% CI of diff.	Significant?	Summary	Adjusted P Value
CB839 vs. IACS-010759	0.041	-0.2515 to 0.3335	No	ns	0.968	A-B
CB839 vs. IACS-010759+CB839	0.229	-0.06343 to 0.5215	No	ns	0.1329	A-C
CB839 vs. DMSO	-0.701	-0.9935 to -0.4085	Yes	***	0.0003	A-D
IACS-010759 vs. IACS-010759+CB839	0.188	-0.1044 to 0.4805	No	ns	0.2446	B-C
IACS-010759 vs. DMSO	-0.742	-1.034 to -0.4495	Yes	***	0.0002	B-D
IACS-010759+CB839 vs. DMSO	-0.93	-1.223 to -0.6376	Yes	****	<0.0001	C-D
Test details	Mean 1	Mean 2	Mean Diff.	SE of diff.	n1	n2	q	DF
CB839 vs. IACS-010759	0.299	0.258	0.041	0.09133	3	3	0.6349	8
CB839 vs. IACS-010759+CB839	0.299	0.06995	0.229	0.09133	3	3	3.547	8
CB839 vs. DMSO	0.299	1	-0.701	0.09133	3	3	10.85	8
IACS-010759 vs. IACS-010759+CB839	0.258	0.06995	0.188	0.09133	3	3	2.912	8
IACS-010759 vs. DMSO	0.258	1	-0.742	0.09133	3	3	11.49	8
IACS-010759+CB839 vs. DMSO	0.06995	1	-0.93	0.09133	3	3	14.4	8

## Sheet: Suppl Fig 14 d
JURKAT		CONTROL	IACS010759 1	CB839	COMBO				MOLT4	Vehicle	IACS010759	CB839	CB839+IACS					CCRFCEM	Vehicle	IACS010759	CB839	CB839+IACS
		101.501	75.0725	48.7663	30.5756					96.8837	46.0759	81.3852	36.051						96.8837	15	16	1
		102.24	69.5633	72.0364	23.2873					103.289	44.2758	83.0501	36.9667						103.289	18	18	3
		96.2584	65.5646	64.8878	29.6624					99.8277	50.9083	72.965	24.7667						99.8277	20	20	5
Number of families	1								Number of families	1								Number of families	1
Number of comparisons per family	6								Number of comparisons per family	6								Number of comparisons per family	6
Alpha	0.05								Alpha	0.05								Alpha	0.05
Tukey's multiple comparisons test	Mean Diff.	95.00% CI of diff.	Below threshold?	Summary	Adjusted P Value				Tukey's multiple comparisons test	Mean Diff.	95.00% CI of diff.	Below threshold?	Summary	Adjusted P Value				Tukey's multiple comparisons test	Mean Diff.	95.00% CI of diff.	Below threshold?	Summary	Adjusted P Value
CONTROL vs. IACS010759 1	29.93	11.85 to 48.01	Yes	**	0.0032	A-B			Vehicle vs. IACS010759	52.91	40.01 to 65.82	Yes	****	<0.0001	A-B			Vehicle vs. IACS010759	82.33	75.85 to 88.82	Yes	****	<0.0001	A-B
CONTROL vs. CB839	38.1	20.02 to 56.18	Yes	***	0.0007	A-C			Vehicle vs. CB839	20.87	7.961 to 33.77	Yes	**	0.0037	A-C			Vehicle vs. CB839	82	75.51 to 88.49	Yes	****	<0.0001	A-C
CONTROL vs. COMBO	72.16	54.08 to 90.24	Yes	****	<0.0001	A-D			Vehicle vs. CB839+IACS	67.41	54.50 to 80.31	Yes	****	<0.0001	A-D			Vehicle vs. CB839+IACS 010759	97	90.51 to 103.5	Yes	****	<0.0001	A-D
IACS010759 1 vs. CB839	8.17	-9.911 to 26.25	No	ns	0.5078	B-C			IACS010759 vs. CB839	-32.05	-44.95 to -19.14	Yes	***	0.0002	B-C			IACS010759 vs. CB839	-0.3333	-6.819 to 6.152	No	ns	0.9983	B-C
IACS010759 1 vs. COMBO	42.23	24.14 to 60.31	Yes	***	0.0003	B-D			IACS010759 vs. CB839+IACS	14.49	1.587 to 27.40	Yes	*	0.0289	B-D			IACS010759 vs. CB839+IACS 010759	14.67	8.181 to 21.15	Yes	***	0.0004	B-D
CB839 vs. COMBO	34.06	15.97 to 52.14	Yes	**	0.0014	C-D			CB839 vs. CB839+IACS	46.54	33.63 to 59.44	Yes	****	<0.0001	C-D			CB839 vs. CB839+IACS 010759	15	8.514 to 21.49	Yes	***	0.0003	C-D
Test details	Mean 1	Mean 2	Mean Diff.	SE of diff.	n1	n2	q	DF	Test details	Mean 1	Mean 2	Mean Diff.	SE of diff.	n1	n2	q	DF	Test details	Mean 1	Mean 2	Mean Diff.	SE of diff.	n1	n2	q	DF
CONTROL vs. IACS010759 1	100	70.07	29.93	5.646	3	3	7.497	8	Vehicle vs. IACS010759	100	47.09	52.91	4.03	3	3	18.57	8	Vehicle vs. IACS010759	100	17.67	82.33	2.025	3	3	57.49	8
CONTROL vs. CB839	100	61.9	38.1	5.646	3	3	9.544	8	Vehicle vs. CB839	100	79.13	20.87	4.03	3	3	7.323	8	Vehicle vs. CB839	100	18	82	2.025	3	3	57.26	8
CONTROL vs. COMBO	100	27.84	72.16	5.646	3	3	18.07	8	Vehicle vs. CB839+IACS	100	32.59	67.41	4.03	3	3	23.65	8	Vehicle vs. CB839+IACS 010759	100	3	97	2.025	3	3	67.73	8
IACS010759 1 vs. CB839	70.07	61.9	8.17	5.646	3	3	2.046	8	IACS010759 vs. CB839	47.09	79.13	-32.05	4.03	3	3	11.25	8	IACS010759 vs. CB839	17.67	18	-0.3333	2.025	3	3	0.2328	8
IACS010759 1 vs. COMBO	70.07	27.84	42.23	5.646	3	3	10.58	8	IACS010759 vs. CB839+IACS	47.09	32.59	14.49	4.03	3	3	5.086	8	IACS010759 vs. CB839+IACS 010759	17.67	3	14.67	2.025	3	3	10.24	8
CB839 vs. COMBO	61.9	27.84	34.06	5.646	3	3	8.53	8	CB839 vs. CB839+IACS	79.13	32.59	46.54	4.03	3	3	16.33	8	CB839 vs. CB839+IACS 010759	18	3	15	2.025	3	3	10.47	8

## Sheet: Suppl Fig 14 e
JURKAT	Control	IACS010759	CB839	Combo					MOLT4	Control	IACS010759	CB839	Combo						CCRFCEM	Control	IACS010759	CB839	Combo
	-0.69391	0.055072	0.848111	15						0	12.225	2.26551	9.81723							0.503079	10.4334	0.087492	23.6666
	0.08644	2.86332	1.91248	29.7677						0	2.6396	2.75776	22.9624							0	11.2941	1.31998	21.4804
	-0.42492	3.63852	6.77317	16.1771						0.5	7.55403	1	10							0	16.8667	0.1	28.3102
Number of families	1									Number of families	1
Number of comparisons per family	6									Number of comparisons per family	6									Number of families	1
Alpha	0.05									Alpha	0.05									Number of comparisons per family	6
																				Alpha	0.05
Tukey's multiple comparisons test	Mean Diff.	95.00% CI of diff.	Below threshold?	Summary	Adjusted P Value					Tukey's multiple comparisons test	Mean Diff.	95.00% CI of diff.	Below threshold?	Summary	Adjusted P Value
Control vs. IACS010759	-2.53	-14.30 to 9.240	No	ns	0.8987	A-B				Control vs. IACS010759	-7.306	-19.05 to 4.437	No	ns	0.2667	A-B				Tukey's multiple comparisons test	Mean Diff.	95.00% CI of diff.	Below threshold?	Summary	Adjusted P Value
Control vs. CB839	-3.522	-15.29 to 8.248	No	ns	0.7758	A-C				Control vs. CB839	-1.841	-13.58 to 9.903	No	ns	0.9563	A-C				Control vs. IACS010759	-12.7	-19.23 to -6.167	Yes	**	0.0011	A-B
Control vs. Combo	-20.66	-32.43 to -8.889	Yes	**	0.0022	A-D				Control vs. Combo	-14.09	-25.84 to -2.350	Yes	*	0.0206	A-D				Control vs. CB839	-0.3348	-6.865 to 6.195	No	ns	0.9983	A-C
IACS010759 vs. CB839	-0.9923	-12.76 to 10.78	No	ns	0.9926	B-C				IACS010759 vs. CB839	5.465	-6.278 to 17.21	No	ns	0.4851	B-C				Control vs. Combo	-24.32	-30.85 to -17.79	Yes	****	<0.0001	A-D
IACS010759 vs. Combo	-18.13	-29.90 to -6.359	Yes	**	0.005	B-D				IACS010759 vs. Combo	-6.787	-18.53 to 4.957	No	ns	0.3191	B-D				IACS010759 vs. CB839	12.36	5.832 to 18.89	Yes	**	0.0014	B-C
CB839 vs. Combo	-17.14	-28.91 to -5.367	Yes	**	0.007	C-D				CB839 vs. Combo	-12.25	-24.00 to -0.5085	Yes	*	0.0412	C-D				IACS010759 vs. Combo	-11.62	-18.15 to -5.091	Yes	**	0.002	B-D
																				CB839 vs. Combo	-23.98	-30.51 to -17.45	Yes	****	<0.0001	C-D
Test details	Mean 1	Mean 2	Mean Diff.	SE of diff.	n1	n2	q	DF		Test details	Mean 1	Mean 2	Mean Diff.	SE of diff.	n1	n2	q	DF
Control vs. IACS010759	-0.3441	2.186	-2.53	3.675	3	3	0.9734	8		Control vs. IACS010759	0.1667	7.473	-7.306	3.667	3	3	2.818	8		Test details	Mean 1	Mean 2	Mean Diff.	SE of diff.	n1	n2	q	DF
Control vs. CB839	-0.3441	3.178	-3.522	3.675	3	3	1.355	8		Control vs. CB839	0.1667	2.008	-1.841	3.667	3	3	0.71	8		Control vs. IACS010759	0.1677	12.86	-12.7	2.039	3	3	8.806	8
Control vs. Combo	-0.3441	20.31	-20.66	3.675	3	3	7.949	8		Control vs. Combo	0.1667	14.26	-14.09	3.667	3	3	5.435	8		Control vs. CB839	0.1677	0.5025	-0.3348	2.039	3	3	0.2322	8
IACS010759 vs. CB839	2.186	3.178	-0.9923	3.675	3	3	0.3818	8		IACS010759 vs. CB839	7.473	2.008	5.465	3.667	3	3	2.108	8		Control vs. Combo	0.1677	24.49	-24.32	2.039	3	3	16.87	8
IACS010759 vs. Combo	2.186	20.31	-18.13	3.675	3	3	6.976	8		IACS010759 vs. Combo	7.473	14.26	-6.787	3.667	3	3	2.617	8		IACS010759 vs. CB839	12.86	0.5025	12.36	2.039	3	3	8.574	8
CB839 vs. Combo	3.178	20.31	-17.14	3.675	3	3	6.594	8		CB839 vs. Combo	2.008	14.26	-12.25	3.667	3	3	4.725	8		IACS010759 vs. Combo	12.86	24.49	-11.62	2.039	3	3	8.06	8
																				CB839 vs. Combo	0.5025	24.49	-23.98	2.039	3	3	16.63	8

## Sheet: Suppl Fig 14 f
JURKAT	Ctr	CB	CB+glut 4 mM	CB+pyr 1 mM	Glut 4 mM	Pyr 1 mM	Pyr+Glut	Pyr+Glut+CB	IACS	IACS+Glut	IACS+Pyr	IACS+Glut+Pyr	CB+IACS	CB+IACS+Glut	CB+IACS+Pyr	CB+IACS+Glut+Pyr
	100	74.4629	74.4592	74.359	98.6523	95.8744	93.167	59.5479	33.2736	21.7578	40.9639	39.6992	14.1028	11.5556	34.4191	34.8211
	100	60.5804	67.4249	84.1718	93.0248	98.5937	100.17	81.0747	20.5601	10.0011	10.5063	54.1551	21.3835	51.1125	46.896	51.7245
	100	100	97.7308	97.3876	98.0769	93.8733	83.1394	91.9425	27.8752	27.8752	21.3518	31.7149	9.31762	33.1961	1.65618	1.67733
no supplements										glutamine supplemented										pyr supplemented										pyr+glut suppelemnted
Number of families	1									Number of families	1									Number of families	1									Number of families	1
Number of comparisons per family	6									Number of comparisons per family	6									Number of comparisons per family	6									Number of comparisons per family	6
Alpha	0.05									Alpha	0.05									Alpha	0.05									Alpha	0.05
Tukey's multiple comparisons test	Mean Diff.	95.00% CI of diff.	Below threshold?	Summary	Adjusted P Value					Tukey's multiple comparisons test	Mean Diff.	95.00% CI of diff.	Below threshold?	Summary	Adjusted P Value					Tukey's multiple comparisons test	Mean Diff.	95.00% CI of diff.	Below threshold?	Summary	Adjusted P Value					Tukey's multiple comparisons test	Mean Diff.	95.00% CI of diff.	Below threshold?	Summary	Adjusted P Value
Ctr vs. CB	21.65	-6.914 to 50.22	No	ns	0.1487	A-B				CB+glut 4 mM vs. Glut 4 mM	-16.71	-52.18 to 18.76	No	ns	0.4754	C-E				CB+pyr 1 mM vs. Pyr 1 mM	-10.81	-50.54 to 28.92	No	ns	0.8195	D-F				Pyr+Glut vs. Pyr+Glut+CB	14.64	-29.17 to 58.44	No	ns	0.7159	G-H
Ctr vs. IACS	72.76	44.20 to 101.3	Yes	***	0.0002	A-I				CB+glut 4 mM vs. IACS+Glut	59.99	24.53 to 95.46	Yes	**	0.0028	C-J				CB+pyr 1 mM vs. IACS+Pyr	61.03	21.30 to 100.8	Yes	**	0.0051	D-K				Pyr+Glut vs. IACS+Glut+Pyr	50.3	6.499 to 94.11	Yes	*	0.0258	G-L
Ctr vs. CB+IACS	85.07	56.50 to 113.6	Yes	****	<0.0001	A-M				CB+glut 4 mM vs. CB+IACS+Glut	47.92	12.45 to 83.39	Yes	*	0.0108	C-N				CB+pyr 1 mM vs. CB+IACS+Pyr	57.65	17.92 to 97.38	Yes	**	0.0072	D-O				Pyr+Glut vs. CB+IACS+Glut+Pyr	62.75	18.95 to 106.6	Yes	**	0.0077	G-P
CB vs. IACS	51.11	22.55 to 79.68	Yes	**	0.002	B-I				Glut 4 mM vs. IACS+Glut	76.71	41.24 to 112.2	Yes	***	0.0006	E-J				Pyr 1 mM vs. IACS+Pyr	71.84	32.11 to 111.6	Yes	**	0.0018	F-K				Pyr+Glut+CB vs. IACS+Glut+Pyr	35.67	-8.139 to 79.47	No	ns	0.1157	H-L
CB vs. CB+IACS	63.41	34.85 to 91.98	Yes	***	0.0005	B-M				Glut 4 mM vs. CB+IACS+Glut	64.63	29.16 to 100.1	Yes	**	0.0017	E-N				Pyr 1 mM vs. CB+IACS+Pyr	68.46	28.73 to 108.2	Yes	**	0.0025	F-O				Pyr+Glut+CB vs. CB+IACS+Glut+Pyr	48.11	4.310 to 91.92	Yes	*	0.0322	H-P
IACS vs. CB+IACS	12.3	-16.26 to 40.87	No	ns	0.5442	I-M				IACS+Glut vs. CB+IACS+Glut	-12.08	-47.55 to 23.39	No	ns	0.7048	J-N				IACS+Pyr vs. CB+IACS+Pyr	-3.383	-43.11 to 36.34	No	ns	0.9924	K-O				IACS+Glut+Pyr vs. CB+IACS+Glut+Pyr	12.45	-31.36 to 56.25	No	ns	0.8004	L-P
Test details	Mean 1	Mean 2	Mean Diff.	SE of diff.	n1	n2	q	DF		Test details	Mean 1	Mean 2	Mean Diff.	SE of diff.	n1	n2	q	DF		Test details	Mean 1	Mean 2	Mean Diff.	SE of diff.	n1	n2	q	DF		Test details	Mean 1	Mean 2	Mean Diff.	SE of diff.	n1	n2	q	DF
Ctr vs. CB	100	78.35	21.65	8.92	3	3	3.433	8		CB+glut 4 mM vs. Glut 4 mM	79.87	96.58	-16.71	11.08	3	3	2.134	8		CB+pyr 1 mM vs. Pyr 1 mM	85.31	96.11	-10.81	12.41	3	3	1.232	8		Pyr+Glut vs. Pyr+Glut+CB	92.16	77.52	14.64	13.68	3	3	1.513	8
Ctr vs. IACS	100	27.24	72.76	8.92	3	3	11.54	8		CB+glut 4 mM vs. IACS+Glut	79.87	19.88	59.99	11.08	3	3	7.66	8		CB+pyr 1 mM vs. IACS+Pyr	85.31	24.27	61.03	12.41	3	3	6.957	8		Pyr+Glut vs. IACS+Glut+Pyr	92.16	41.86	50.3	13.68	3	3	5.201	8
Ctr vs. CB+IACS	100	14.93	85.07	8.92	3	3	13.49	8		CB+glut 4 mM vs. CB+IACS+Glut	79.87	31.95	47.92	11.08	3	3	6.118	8		CB+pyr 1 mM vs. CB+IACS+Pyr	85.31	27.66	57.65	12.41	3	3	6.572	8		Pyr+Glut vs. CB+IACS+Glut+Pyr	92.16	29.41	62.75	13.68	3	3	6.488	8
CB vs. IACS	78.35	27.24	51.11	8.92	3	3	8.103	8		Glut 4 mM vs. IACS+Glut	96.58	19.88	76.71	11.08	3	3	9.794	8		Pyr 1 mM vs. IACS+Pyr	96.11	24.27	71.84	12.41	3	3	8.189	8		Pyr+Glut+CB vs. IACS+Glut+Pyr	77.52	41.86	35.67	13.68	3	3	3.687	8
CB vs. CB+IACS	78.35	14.93	63.41	8.92	3	3	10.05	8		Glut 4 mM vs. CB+IACS+Glut	96.58	31.95	64.63	11.08	3	3	8.252	8		Pyr 1 mM vs. CB+IACS+Pyr	96.11	27.66	68.46	12.41	3	3	7.804	8		Pyr+Glut+CB vs. CB+IACS+Glut+Pyr	77.52	29.41	48.11	13.68	3	3	4.974	8
IACS vs. CB+IACS	27.24	14.93	12.3	8.92	3	3	1.95	8		IACS+Glut vs. CB+IACS+Glut	19.88	31.95	-12.08	11.08	3	3	1.542	8		IACS+Pyr vs. CB+IACS+Pyr	24.27	27.66	-3.383	12.41	3	3	0.3857	8		IACS+Glut+Pyr vs. CB+IACS+Glut+Pyr	41.86	29.41	12.45	13.68	3	3	1.287	8
PF382	Ctr	CB	CB+glut	CB+pyr	Glut	Pyr	Pyr+Glut	Pyr+Glut+CB	IACS	IACS+Glut	IACS+Pyr	IACS+Glut+Pyr	CB+IACS	CB+IACS+Glut	CB+IACS+Pyr	CB+IACS+Glut+Pyr
	100	84.7836	80.2427	84.3021	92.4982	95.7283	94.72	77.2271	72.6904	61.3124	86.0997	83.2385	28.3267	27.0494	62.7843	65.793
	100	84.9201	83.8405	95.0969	116.613	125.399	119.181	89.3935	36.3052	21.5759	71.5462	73.0623	24.9971	24.5497	62.8493	61.9562
	100	94.6575	97.0592	89.9191	97.46	98.2606	99.1795	103.389	38.1273	41.6238	33.8582	11.5542	9.46254	11.3511	17.9003	23.1954				pyr supplemented										pyr+glut supplemnted
Number of families	1									Number of families	1									Number of families	1									Number of families	1
Number of comparisons per family	6									Number of comparisons per family	6									Number of comparisons per family	6									Number of comparisons per family	6
Alpha	0.05									Alpha	0.05									Alpha	0.05									Alpha	0.05
Tukey's multiple comparisons test	Mean Diff.	95.00% CI of diff.	Significant?	Summary	Adjusted P Value					Tukey's multiple comparisons test	Mean Diff.	95.00% CI of diff.	Significant?	Summary	Adjusted P Value					Tukey's multiple comparisons test	Mean Diff.	95.00% CI of diff.	Significant?	Summary	Adjusted P Value					Tukey's multiple comparisons test	Mean Diff.	95.00% CI of diff.	Significant?	Summary	Adjusted P Value
Ctr vs. CB	11.88	-18.88 to 42.64	No	ns	0.6231	A-B				CB+glut vs. Glut	-15.14	-50.51 to 20.23	No	ns	0.5486	C-E				CB+pyr vs. Pyr	-16.69	-70.58 to 37.20	No	ns	0.7582	D-F				Pyr+Glut vs. Pyr+Glut+CB	14.36	-49.70 to 78.41	No	ns	0.8874	G-H
Ctr vs. IACS	50.96	20.19 to 81.72	Yes	**	0.0032	A-I				CB+glut vs. IACS	38.01	2.635 to 73.38	Yes	*	0.0358	C-I				CB+pyr vs. IACS+Pyr	25.94	-27.95 to 79.83	No	ns	0.459	D-K				Pyr+Glut vs. IACS+Glut+Pyr	48.41	-15.65 to 112.5	No	ns	0.1502	G-L
Ctr vs. CB+IACS	79.07	48.31 to 109.8	Yes	***	0.0002	A-M				CB+glut vs. CB+IACS+Glut	66.06	30.69 to 101.4	Yes	**	0.0015	C-N				CB+pyr vs. CB+IACS+Pyr	41.93	-11.96 to 95.82	No	ns	0.136	D-O				Pyr+Glut vs. CB+IACS+Glut+Pyr	54.05	-10.01 to 118.1	No	ns	0.1013	G-P
CB vs. IACS	39.08	8.315 to 69.84	Yes	*	0.0152	B-I				Glut vs. IACS	53.15	17.78 to 88.52	Yes	**	0.0058	E-I				Pyr vs. IACS+Pyr	42.63	-11.26 to 96.52	No	ns	0.1283	F-K				Pyr+Glut+CB vs. IACS+Glut+Pyr	34.05	-30.00 to 98.11	No	ns	0.382	H-L
CB vs. CB+IACS	67.19	36.43 to 97.96	Yes	***	0.0005	B-M				Glut vs. CB+IACS+Glut	81.21	45.84 to 116.6	Yes	***	0.0004	E-N				Pyr vs. CB+IACS+Pyr	58.62	4.729 to 112.5	Yes	*	0.0337	F-O				Pyr+Glut+CB vs. CB+IACS+Glut+Pyr	39.69	-24.37 to 103.7	No	ns	0.2695	H-P
IACS vs. CB+IACS	28.11	-2.652 to 58.88	No	ns	0.0738	I-M				IACS vs. CB+IACS+Glut	28.06	-7.314 to 63.43	No	ns	0.1271	I-N				IACS+Pyr vs. CB+IACS+Pyr	15.99	-37.90 to 69.88	No	ns	0.78	K-O				IACS+Glut+Pyr vs. CB+IACS+Glut+Pyr	5.637	-58.42 to 69.69	No	ns	0.9916	L-P
Test details	Mean 1	Mean 2	Mean Diff.	SE of diff.	n1	n2	q	DF		Test details	Mean 1	Mean 2	Mean Diff.	SE of diff.	n1	n2	q	DF		Test details	Mean 1	Mean 2	Mean Diff.	SE of diff.	n1	n2	q	DF		Test details	Mean 1	Mean 2	Mean Diff.	SE of diff.	n1	n2	q	DF
Ctr vs. CB	100	88.12	11.88	9.607	3	3	1.749	8		CB+glut vs. Glut	87.05	102.2	-15.14	11.05	3	3	1.939	8		CB+pyr vs. Pyr	89.77	106.5	-16.69	16.83	3	3	1.403	8		Pyr+Glut vs. Pyr+Glut+CB	104.4	90	14.36	20	3	3	1.015	8
Ctr vs. IACS	100	49.04	50.96	9.607	3	3	7.502	8		CB+glut vs. IACS	87.05	49.04	38.01	11.05	3	3	4.866	8		CB+pyr vs. IACS+Pyr	89.77	63.83	25.94	16.83	3	3	2.18	8		Pyr+Glut vs. IACS+Glut+Pyr	104.4	55.95	48.41	20	3	3	3.423	8
Ctr vs. CB+IACS	100	20.93	79.07	9.607	3	3	11.64	8		CB+glut vs. CB+IACS+Glut	87.05	20.98	66.06	11.05	3	3	8.458	8		CB+pyr vs. CB+IACS+Pyr	89.77	47.84	41.93	16.83	3	3	3.524	8		Pyr+Glut vs. CB+IACS+Glut+Pyr	104.4	50.31	54.05	20	3	3	3.821	8
CB vs. IACS	88.12	49.04	39.08	9.607	3	3	5.753	8		Glut vs. IACS	102.2	49.04	53.15	11.05	3	3	6.805	8		Pyr vs. IACS+Pyr	106.5	63.83	42.63	16.83	3	3	3.582	8		Pyr+Glut+CB vs. IACS+Glut+Pyr	90	55.95	34.05	20	3	3	2.407	8
CB vs. CB+IACS	88.12	20.93	67.19	9.607	3	3	9.891	8		Glut vs. CB+IACS+Glut	102.2	20.98	81.21	11.05	3	3	10.4	8		Pyr vs. CB+IACS+Pyr	106.5	47.84	58.62	16.83	3	3	4.926	8		Pyr+Glut+CB vs. CB+IACS+Glut+Pyr	90	50.31	39.69	20	3	3	2.806	8
IACS vs. CB+IACS	49.04	20.93	28.11	9.607	3	3	4.138	8		IACS vs. CB+IACS+Glut	49.04	20.98	28.06	11.05	3	3	3.592	8		IACS+Pyr vs. CB+IACS+Pyr	63.83	47.84	15.99	16.83	3	3	1.344	8		IACS+Glut+Pyr vs. CB+IACS+Glut+Pyr	55.95	50.31	5.637	20	3	3	0.3985	8
