# Supplementary material for: Inhibition of mitochondrial complex I reverses NOTCH1-driven metabolic reprogramming in T-cell acute lymphoblastic leukemia
Source: Nat Commun. 2022 May 19;13:2801. doi: 10.1038/s41467-022-30396-3 (PMC9120040; doi:10.1038/s41467-022-30396-3)
Supplement: Supplementary file 4 — Source Data [file 41467_2022_30396_MOESM4_ESM.zip › Main and Supplementary raw data/Suppl Fig 16.xlsx]

## Sheet: Suppl Fig 16 a
		Notch wt								Notch mut
	CONTROL	100	100	100						100.061	100.967	100.578	100.168	100.827	100.723	100.852
	IACS-010759	80.1887	90.9091	53.5211						90.9642	70.1456	31.8498	52.6431	56.6444	53.3239	63.8727
	CB839	122.641	96.9697	78.8732						97.0285	88.2134	62.0233	83.3516	100.827	80.5783	116.54
	IACS/CB839	76.4151	78.7879	49.2958						78.8357	52.0778	17.6012	45.3316	62.3088	50.9539	58.2698
Within each column, compare rows (simple effects within columns)
Number of families	2
Number of comparisons per family	6
Alpha	0.05
Tukey's multiple comparisons test	Predicted (LS) mean diff.	95.00% CI of diff.	Below threshold?	Summary	Adjusted P Value
Notch wt
CONTROL vs. IACS-010759	25.13	-10.09 to 60.34	No	ns	0.2347
CONTROL vs. CB839	0.5052	-34.71 to 35.72	No	ns	>0.9999
CONTROL vs. IACS/CB839	31.83	-3.382 to 67.05	No	ns	0.088
IACS-010759 vs. CB839	-24.62	-59.84 to 10.59	No	ns	0.2506
IACS-010759 vs. IACS/CB839	6.707	-28.51 to 41.92	No	ns	0.9547
CB839 vs. IACS/CB839	31.33	-3.887 to 66.54	No	ns	0.0954
Notch mut
CONTROL vs. IACS-010759	40.68	17.62 to 63.73	Yes	***	0.0002
CONTROL vs. CB839	10.8	-12.25 to 33.86	No	ns	0.5885
CONTROL vs. IACS/CB839	48.4	25.35 to 71.45	Yes	****	<0.0001
IACS-010759 vs. CB839	-29.87	-52.93 to -6.820	Yes	**	0.007
IACS-010759 vs. IACS/CB839	7.724	-15.33 to 30.78	No	ns	0.8009
CB839 vs. IACS/CB839	37.6	14.54 to 60.65	Yes	***	0.0006
Test details	Predicted (LS) mean 1	Predicted (LS) mean 2	Predicted (LS) mean diff.	SE of diff.	N1	N2	q	DF
Notch wt
CONTROL vs. IACS-010759	100	74.87	25.13	13	3	3	2.734	32
CONTROL vs. CB839	100	99.49	0.5052	13	3	3	0.05497	32
CONTROL vs. IACS/CB839	100	68.17	31.83	13	3	3	3.464	32
IACS-010759 vs. CB839	74.87	99.49	-24.62	13	3	3	2.679	32
IACS-010759 vs. IACS/CB839	74.87	68.17	6.707	13	3	3	0.7297	32
CB839 vs. IACS/CB839	99.49	68.17	31.33	13	3	3	3.409	32
Notch mut
CONTROL vs. IACS-010759	100.6	59.92	40.68	8.509	7	7	6.76	32
CONTROL vs. CB839	100.6	89.79	10.8	8.509	7	7	1.795	32
CONTROL vs. IACS/CB839	100.6	52.2	48.4	8.509	7	7	8.044	32
IACS-010759 vs. CB839	59.92	89.79	-29.87	8.509	7	7	4.965	32
IACS-010759 vs. IACS/CB839	59.92	52.2	7.724	8.509	7	7	1.284	32
CB839 vs. IACS/CB839	89.79	52.2	37.6	8.509	7	7	6.249	32

## Sheet: Suppl Fig 16 b
		Notch wt								Notch mut
	CONTROL	100	100	100						100	100	100	100	100	100	100
	IACS-010759	72.1739	46.7692	80.1242						63.3053	89.5833	52.514	26.7717	37.0166	56.8182	62.8571
	CB839	111.739	40.6154	65.8385						62.1849	70.8333	72.6257	40.1575	90.0553	94.8864	77.1429
	IACS/CB839	80	27.6923	25.4658						28.8515	68.75	35.1955	13.3858	44.1989	42.0455	58.0952
Within each column, compare rows (simple effects within columns)										Compare each cell mean with the other cell mean in that row
Number of families	2									Number of families	1
Number of comparisons per family	6									Number of comparisons per family	4
Alpha	0.05									Alpha	0.05
Šídák's multiple comparisons test	Predicted (LS) mean diff.	95.00% CI of diff.	Below threshold?	Summary	Adjusted P Value					Šídák's multiple comparisons test	Predicted (LS) mean diff.	95.00% CI of diff.	Below threshold?	Summary	Adjusted P Value
Notch wt										Notch wt - Notch mut
CONTROL vs. IACS-010759	33.64	-9.883 to 77.17	No	ns	0.2063					CONTROL	0	-34.62 to 34.62	No	ns	>0.9999
CONTROL vs. CB839	27.27	-16.26 to 70.80	No	ns	0.4268					IACS-010759	10.8	-23.82 to 45.43	No	ns	0.884
CONTROL vs. IACS/CB839	55.61	12.09 to 99.14	Yes	**	0.0067					CB839	0.1759	-34.45 to 34.80	No	ns	>0.9999
IACS-010759 vs. CB839	-6.375	-49.90 to 37.15	No	ns	0.999					IACS/CB839	2.883	-31.74 to 37.51	No	ns	0.9991
IACS-010759 vs. IACS/CB839	21.97	-21.56 to 65.50	No	ns	0.6651
CB839 vs. IACS/CB839	28.34	-15.18 to 71.87	No	ns	0.3826
										Test details	Predicted (LS) mean 1	Predicted (LS) mean 2	Predicted (LS) mean diff.	SE of diff.	N1	N2	t	DF
Notch mut
CONTROL vs. IACS-010759	44.45	15.95 to 72.94	Yes	***	0.0007					Notch wt - Notch mut
CONTROL vs. CB839	27.44	-1.051 to 55.94	No	ns	0.0641					CONTROL	100	100	0	13.12	3	7	0	32
CONTROL vs. IACS/CB839	58.5	30.00 to 86.99	Yes	****	<0.0001					IACS-010759	66.36	55.55	10.8	13.12	3	7	0.8234	32
IACS-010759 vs. CB839	-17	-45.50 to 11.49	No	ns	0.4829					CB839	72.73	72.56	0.1759	13.12	3	7	0.0134	32
IACS-010759 vs. IACS/CB839	14.05	-14.45 to 42.54	No	ns	0.688					IACS/CB839	44.39	41.5	2.883	13.12	3	7	0.2197	32
CB839 vs. IACS/CB839	31.05	2.556 to 59.55	Yes	*	0.0267
Test details	Predicted (LS) mean 1	Predicted (LS) mean 2	Predicted (LS) mean diff.	SE of diff.	N1	N2	t	DF
Notch wt
CONTROL vs. IACS-010759	100	66.36	33.64	15.52	3	3	2.167	32
CONTROL vs. CB839	100	72.73	27.27	15.52	3	3	1.756	32
CONTROL vs. IACS/CB839	100	44.39	55.61	15.52	3	3	3.582	32
IACS-010759 vs. CB839	66.36	72.73	-6.375	15.52	3	3	0.4107	32
IACS-010759 vs. IACS/CB839	66.36	44.39	21.97	15.52	3	3	1.415	32
CB839 vs. IACS/CB839	72.73	44.39	28.34	15.52	3	3	1.826	32
Notch mut
CONTROL vs. IACS-010759	100	55.55	44.45	10.16	7	7	4.373	32
CONTROL vs. CB839	100	72.56	27.44	10.16	7	7	2.7	32
CONTROL vs. IACS/CB839	100	41.5	58.5	10.16	7	7	5.756	32
IACS-010759 vs. CB839	55.55	72.56	-17	10.16	7	7	1.673	32
IACS-010759 vs. IACS/CB839	55.55	41.5	14.05	10.16	7	7	1.382	32
CB839 vs. IACS/CB839	72.56	41.5	31.05	10.16	7	7	3.055	32

## Sheet: Suppl Fig 16 d
hBM1									hBM2									hBM3
	Control	IACS010759	CB839	IACS/CB839						Control	IACS010759	CB839	IACS/CB839						Control	IACS010759	CB839	IACS/CB839
	96.6534	68.4118	60.5993	66.9681						96.6534	67.4118	59.5993	64.9681						102.784	71.337	76.9842	54.9268
	99.6456	67.0319	68.217	63.5746						103.701	72.442	76.3033	74.9296						87.9576	72.7908	80.1633	54.0732
	103.701	73.442	74.3033	70.9296						87.9576	71.7908	79.1633	53.0732						109.259	76.5385	84.8203	65.637
Number of families	1
Number of comparisons per family	6								Number of families	1									Number of families	1
Alpha	0.05								Number of comparisons per family	6									Number of comparisons per family	6
									Alpha	0.05									Alpha	0.05
Tukey's multiple comparisons test	Mean Diff.	95.00% CI of diff.	Significant?	Summary	Adjusted P Value
Control vs. IACS010759	30.37	18.35 to 42.40	Yes	***	0.0002	A-B			Tukey's multiple comparisons test	Mean Diff.	95.00% CI of diff.	Below threshold?	Summary	Adjusted P Value					Tukey's multiple comparisons test	Mean Diff.	95.00% CI of diff.	Significant?	Summary	Adjusted P Value
Control vs. CB839	32.29	20.27 to 44.32	Yes	***	0.0001	A-C			Control vs. IACS010759	24.56	3.960 to 45.15	Yes	*	0.0213	A-B				Control vs. IACS010759	26.44	8.735 to 44.15	Yes	**	0.0061	A-B
Control vs. IACS/CB839	32.84	20.82 to 44.87	Yes	***	0.0001	A-F			Control vs. CB839	24.42	3.820 to 45.01	Yes	*	0.0219	A-C				Control vs. CB839	19.34	1.634 to 37.05	Yes	*	0.0331	A-C
IACS010759 vs. CB839	1.922	-10.10 to 13.95	No	ns	0.9539	B-C			Control vs. IACS/CB839	32.11	11.52 to 52.71	Yes	**	0.0047	A-D				Control vs. IACS/CB839	41.79	24.08 to 59.50	Yes	***	0.0003	A-F
IACS010759 vs. IACS/CB839	2.471	-9.553 to 14.50	No	ns	0.9098	B-F			IACS010759 vs. CB839	-0.1404	-20.74 to 20.45	No	ns	>0.9999	B-C				IACS010759 vs. CB839	-7.1	-24.81 to 10.61	No	ns	0.5967	B-C
CB839 vs. IACS/CB839	0.5491	-11.48 to 12.57	No	ns	0.9988	C-F			IACS010759 vs. IACS/CB839	7.558	-13.04 to 28.15	No	ns	0.6576	B-D				IACS010759 vs. IACS/CB839	15.34	-2.367 to 33.05	No	ns	0.0915	B-F
									CB839 vs. IACS/CB839	7.698	-12.90 to 28.29	No	ns	0.6453	C-D				CB839 vs. IACS/CB839	22.44	4.734 to 40.15	Yes	*	0.0154	C-F
Test details	Mean 1	Mean 2	Mean Diff.	SE of diff.	n1	n2	q	DF
Control vs. IACS010759	100	69.63	30.37	3.755	3	3	11.44	8	Test details	Mean 1	Mean 2	Mean Diff.	SE of diff.	n1	n2	q	DF		Test details	Mean 1	Mean 2	Mean Diff.	SE of diff.	n1	n2	q	DF
Control vs. CB839	100	67.71	32.29	3.755	3	3	12.16	8	Control vs. IACS010759	96.1	71.55	24.56	6.431	3	3	5.4	8		Control vs. IACS010759	100	73.56	26.44	5.53	3	3	6.762	8
Control vs. IACS/CB839	100	67.16	32.84	3.755	3	3	12.37	8	Control vs. CB839	96.1	71.69	24.42	6.431	3	3	5.369	8		Control vs. CB839	100	80.66	19.34	5.53	3	3	4.947	8
IACS010759 vs. CB839	69.63	67.71	1.922	3.755	3	3	0.7239	8	Control vs. IACS/CB839	96.1	63.99	32.11	6.431	3	3	7.062	8		Control vs. IACS/CB839	100	58.21	41.79	5.53	3	3	10.69	8
IACS010759 vs. IACS/CB839	69.63	67.16	2.471	3.755	3	3	0.9307	8	IACS010759 vs. CB839	71.55	71.69	-0.1404	6.431	3	3	0.03088	8		IACS010759 vs. CB839	73.56	80.66	-7.1	5.53	3	3	1.816	8
CB839 vs. IACS/CB839	67.71	67.16	0.5491	3.755	3	3	0.2068	8	IACS010759 vs. IACS/CB839	71.55	63.99	7.558	6.431	3	3	1.662	8		IACS010759 vs. IACS/CB839	73.56	58.21	15.34	5.53	3	3	3.924	8
									CB839 vs. IACS/CB839	71.69	63.99	7.698	6.431	3	3	1.693	8		CB839 vs. IACS/CB839	80.66	58.21	22.44	5.53	3	3	5.739	8
