# Supplementary material for: Inhibition of mitochondrial complex I reverses NOTCH1-driven metabolic reprogramming in T-cell acute lymphoblastic leukemia
Source: Nat Commun. 2022 May 19;13:2801. doi: 10.1038/s41467-022-30396-3 (PMC9120040; doi:10.1038/s41467-022-30396-3)
Supplement: Supplementary file 4 — Source Data [file 41467_2022_30396_MOESM4_ESM.zip › Main and Supplementary raw data/Suppl Fig 2.xlsx]

## Sheet: Suppl Fig 2 c
		Necrosis			Late apoptosis			Early apoptosis
	-	1	1	0.9	3.8	5.9	5	1.9	1.6	1.9
	+	1	1	0.9	3.8	5.9	5	1.9	1.6	1.9
	-	0.3	0.4	0.6	1.5	1	1.5	1.7	1.5	1.7
	+	0.4	0.4	0.3	1.4	1.2	1.7	2	1.7	2.2
	-	1.8	1.1	1.3	3.7	3.2	2.3	2.8	2.5	2.8
	+	0.3	0.3	0.3	2	3.2	2.9	5.7	6	6.4
Within each column, compare rows (simple effects within columns)
Number of families	3
Number of comparisons per family	15
Alpha	0.05
Tukey's multiple comparisons test	Mean Diff.	95.00% CI of diff.	Below threshold?	Summary	Adjusted P Value
Necrosis
- vs. +	0	-1.116 to 1.116	No	ns	>0.9999
- vs. -	0.5333	-0.5824 to 1.649	No	ns	0.7041
- vs. +	0.6	-0.5157 to 1.716	No	ns	0.5925
- vs. -	-0.4333	-1.549 to 0.6824	No	ns	0.8486
- vs. +	0.6667	-0.4491 to 1.782	No	ns	0.4799
+ vs. -	0.5333	-0.5824 to 1.649	No	ns	0.7041
+ vs. +	0.6	-0.5157 to 1.716	No	ns	0.5925
+ vs. -	-0.4333	-1.549 to 0.6824	No	ns	0.8486
+ vs. +	0.6667	-0.4491 to 1.782	No	ns	0.4799
- vs. +	0.06667	-1.049 to 1.182	No	ns	>0.9999
- vs. -	-0.9667	-2.082 to 0.1491	No	ns	0.1217
- vs. +	0.1333	-0.9824 to 1.249	No	ns	0.9991
+ vs. -	-1.033	-2.149 to 0.08240	No	ns	0.0829
+ vs. +	0.06667	-1.049 to 1.182	No	ns	>0.9999
- vs. +	1.1	-0.01573 to 2.216	No	ns	0.0552
Late apoptosis
- vs. +	0	-1.116 to 1.116	No	ns	>0.9999
- vs. -	3.567	2.451 to 4.682	Yes	****	<0.0001
- vs. +	3.467	2.351 to 4.582	Yes	****	<0.0001
- vs. -	1.833	0.7176 to 2.949	Yes	***	0.0002
- vs. +	2.2	1.084 to 3.316	Yes	****	<0.0001
+ vs. -	3.567	2.451 to 4.682	Yes	****	<0.0001
+ vs. +	3.467	2.351 to 4.582	Yes	****	<0.0001
+ vs. -	1.833	0.7176 to 2.949	Yes	***	0.0002
+ vs. +	2.2	1.084 to 3.316	Yes	****	<0.0001
- vs. +	-0.1	-1.216 to 1.016	No	ns	0.9998
- vs. -	-1.733	-2.849 to -0.6176	Yes	***	0.0005
- vs. +	-1.367	-2.482 to -0.2509	Yes	**	0.009
+ vs. -	-1.633	-2.749 to -0.5176	Yes	**	0.0012
+ vs. +	-1.267	-2.382 to -0.1509	Yes	*	0.0183
- vs. +	0.3667	-0.7491 to 1.482	No	ns	0.9186
Early apoptosis
- vs. +	0	-1.116 to 1.116	No	ns	>0.9999
- vs. -	0.1667	-0.9491 to 1.282	No	ns	0.9975
- vs. +	-0.1667	-1.282 to 0.9491	No	ns	0.9975
- vs. -	-0.9	-2.016 to 0.2157	No	ns	0.1742
- vs. +	-4.233	-5.349 to -3.118	Yes	****	<0.0001
+ vs. -	0.1667	-0.9491 to 1.282	No	ns	0.9975
+ vs. +	-0.1667	-1.282 to 0.9491	No	ns	0.9975
+ vs. -	-0.9	-2.016 to 0.2157	No	ns	0.1742
+ vs. +	-4.233	-5.349 to -3.118	Yes	****	<0.0001
- vs. +	-0.3333	-1.449 to 0.7824	No	ns	0.9443
- vs. -	-1.067	-2.182 to 0.04907	No	ns	0.0679
- vs. +	-4.4	-5.516 to -3.284	Yes	****	<0.0001
+ vs. -	-0.7333	-1.849 to 0.3824	No	ns	0.3746
+ vs. +	-4.067	-5.182 to -2.951	Yes	****	<0.0001
- vs. +	-3.333	-4.449 to -2.218	Yes	****	<0.0001
Test details	Mean 1	Mean 2	Mean Diff.	SE of diff.	N1	N2	q	DF
Necrosis
- vs. +	0.9667	0.9667	0	0.3709	3	3	0	36
- vs. -	0.9667	0.4333	0.5333	0.3709	3	3	2.034	36
- vs. +	0.9667	0.3667	0.6	0.3709	3	3	2.288	36
- vs. -	0.9667	1.4	-0.4333	0.3709	3	3	1.652	36
- vs. +	0.9667	0.3	0.6667	0.3709	3	3	2.542	36
+ vs. -	0.9667	0.4333	0.5333	0.3709	3	3	2.034	36
+ vs. +	0.9667	0.3667	0.6	0.3709	3	3	2.288	36
+ vs. -	0.9667	1.4	-0.4333	0.3709	3	3	1.652	36
+ vs. +	0.9667	0.3	0.6667	0.3709	3	3	2.542	36
- vs. +	0.4333	0.3667	0.06667	0.3709	3	3	0.2542	36
- vs. -	0.4333	1.4	-0.9667	0.3709	3	3	3.686	36
- vs. +	0.4333	0.3	0.1333	0.3709	3	3	0.5085	36
+ vs. -	0.3667	1.4	-1.033	0.3709	3	3	3.941	36
+ vs. +	0.3667	0.3	0.06667	0.3709	3	3	0.2542	36
- vs. +	1.4	0.3	1.1	0.3709	3	3	4.195	36
Late apoptosis
- vs. +	4.9	4.9	0	0.3709	3	3	0	36
- vs. -	4.9	1.333	3.567	0.3709	3	3	13.6	36
- vs. +	4.9	1.433	3.467	0.3709	3	3	13.22	36
- vs. -	4.9	3.067	1.833	0.3709	3	3	6.991	36
- vs. +	4.9	2.7	2.2	0.3709	3	3	8.39	36
+ vs. -	4.9	1.333	3.567	0.3709	3	3	13.6	36
+ vs. +	4.9	1.433	3.467	0.3709	3	3	13.22	36
+ vs. -	4.9	3.067	1.833	0.3709	3	3	6.991	36
+ vs. +	4.9	2.7	2.2	0.3709	3	3	8.39	36
- vs. +	1.333	1.433	-0.1	0.3709	3	3	0.3813	36
- vs. -	1.333	3.067	-1.733	0.3709	3	3	6.61	36
- vs. +	1.333	2.7	-1.367	0.3709	3	3	5.212	36
+ vs. -	1.433	3.067	-1.633	0.3709	3	3	6.229	36
+ vs. +	1.433	2.7	-1.267	0.3709	3	3	4.83	36
- vs. +	3.067	2.7	0.3667	0.3709	3	3	1.398	36
Early apoptosis
- vs. +	1.8	1.8	0	0.3709	3	3	0	36
- vs. -	1.8	1.633	0.1667	0.3709	3	3	0.6356	36
- vs. +	1.8	1.967	-0.1667	0.3709	3	3	0.6356	36
- vs. -	1.8	2.7	-0.9	0.3709	3	3	3.432	36
- vs. +	1.8	6.033	-4.233	0.3709	3	3	16.14	36
+ vs. -	1.8	1.633	0.1667	0.3709	3	3	0.6356	36
+ vs. +	1.8	1.967	-0.1667	0.3709	3	3	0.6356	36
+ vs. -	1.8	2.7	-0.9	0.3709	3	3	3.432	36
+ vs. +	1.8	6.033	-4.233	0.3709	3	3	16.14	36
- vs. +	1.633	1.967	-0.3333	0.3709	3	3	1.271	36
- vs. -	1.633	2.7	-1.067	0.3709	3	3	4.068	36
- vs. +	1.633	6.033	-4.4	0.3709	3	3	16.78	36
+ vs. -	1.967	2.7	-0.7333	0.3709	3	3	2.797	36
+ vs. +	1.967	6.033	-4.067	0.3709	3	3	15.51	36
- vs. +	2.7	6.033	-3.333	0.3709	3	3	12.71	36

## Sheet: Suppl Fig 2 d
		Necrosis			Late apoptosis			Early apoptosis
	-	0.9	0.7	0.7	8.2	7.7	8	5.8	4.9	5.1
	+	1.3	1.6	0.8	11.8	12	11.9	6.4	7.7	7.6
	-	2.8	2.3	2.4	0.2	0.4	0.4	2.6	2.5	3.4
	+	0.8	0.4	0.8	1.2	1.9	2	2.1	2.8	3.5
	-	0.7	0.9	0.7	2.3	2	2.3	2.6	2.7	3.6
	+	0.6	0.5	0.5	3.6	3.3	3.1	9.5	7.5	7.6
Within each column, compare rows (simple effects within columns)
Number of families	3
Number of comparisons per family	15
Alpha	0.05
Tukey's multiple comparisons test	Mean Diff.	95.00% CI of diff.	Below threshold?	Summary	Adjusted P Value
Necrosis
- vs. +	-0.4667	-1.586 to 0.6531	No	ns	0.8073
- vs. -	-1.733	-2.853 to -0.6136	Yes	***	0.0006
- vs. +	0.1	-1.020 to 1.220	No	ns	0.9998
- vs. -	0	-1.120 to 1.120	No	ns	>0.9999
- vs. +	0.2333	-0.8864 to 1.353	No	ns	0.9882
+ vs. -	-1.267	-2.386 to -0.1469	Yes	*	0.0189
+ vs. +	0.5667	-0.5531 to 1.686	No	ns	0.6525
+ vs. -	0.4667	-0.6531 to 1.586	No	ns	0.8073
+ vs. +	0.7	-0.4197 to 1.820	No	ns	0.4299
- vs. +	1.833	0.7136 to 2.953	Yes	***	0.0003
- vs. -	1.733	0.6136 to 2.853	Yes	***	0.0006
- vs. +	1.967	0.8469 to 3.086	Yes	****	<0.0001
+ vs. -	-0.1	-1.220 to 1.020	No	ns	0.9998
+ vs. +	0.1333	-0.9864 to 1.253	No	ns	0.9992
- vs. +	0.2333	-0.8864 to 1.353	No	ns	0.9882
Late apoptosis
- vs. +	-3.933	-5.053 to -2.814	Yes	****	<0.0001
- vs. -	7.633	6.514 to 8.753	Yes	****	<0.0001
- vs. +	6.267	5.147 to 7.386	Yes	****	<0.0001
- vs. -	5.767	4.647 to 6.886	Yes	****	<0.0001
- vs. +	4.633	3.514 to 5.753	Yes	****	<0.0001
+ vs. -	11.57	10.45 to 12.69	Yes	****	<0.0001
+ vs. +	10.2	9.080 to 11.32	Yes	****	<0.0001
+ vs. -	9.7	8.580 to 10.82	Yes	****	<0.0001
+ vs. +	8.567	7.447 to 9.686	Yes	****	<0.0001
- vs. +	-1.367	-2.486 to -0.2469	Yes	**	0.0093
- vs. -	-1.867	-2.986 to -0.7469	Yes	***	0.0002
- vs. +	-3	-4.120 to -1.880	Yes	****	<0.0001
+ vs. -	-0.5	-1.620 to 0.6197	No	ns	0.7592
+ vs. +	-1.633	-2.753 to -0.5136	Yes	**	0.0013
- vs. +	-1.133	-2.253 to -0.01360	Yes	*	0.0459
Early apoptosis
- vs. +	-1.967	-3.086 to -0.8469	Yes	****	<0.0001
- vs. -	2.433	1.314 to 3.553	Yes	****	<0.0001
- vs. +	2.467	1.347 to 3.586	Yes	****	<0.0001
- vs. -	2.3	1.180 to 3.420	Yes	****	<0.0001
- vs. +	-2.933	-4.053 to -1.814	Yes	****	<0.0001
+ vs. -	4.4	3.280 to 5.520	Yes	****	<0.0001
+ vs. +	4.433	3.314 to 5.553	Yes	****	<0.0001
+ vs. -	4.267	3.147 to 5.386	Yes	****	<0.0001
+ vs. +	-0.9667	-2.086 to 0.1531	No	ns	0.1241
- vs. +	0.03333	-1.086 to 1.153	No	ns	>0.9999
- vs. -	-0.1333	-1.253 to 0.9864	No	ns	0.9992
- vs. +	-5.367	-6.486 to -4.247	Yes	****	<0.0001
+ vs. -	-0.1667	-1.286 to 0.9531	No	ns	0.9975
+ vs. +	-5.4	-6.520 to -4.280	Yes	****	<0.0001
- vs. +	-5.233	-6.353 to -4.114	Yes	****	<0.0001
Test details	Mean 1	Mean 2	Mean Diff.	SE of diff.	N1	N2	q	DF
Necrosis
- vs. +	0.7667	1.233	-0.4667	0.3722	3	3	1.773	36
- vs. -	0.7667	2.5	-1.733	0.3722	3	3	6.586	36
- vs. +	0.7667	0.6667	0.1	0.3722	3	3	0.38	36
- vs. -	0.7667	0.7667	0	0.3722	3	3	0	36
- vs. +	0.7667	0.5333	0.2333	0.3722	3	3	0.8866	36
+ vs. -	1.233	2.5	-1.267	0.3722	3	3	4.813	36
+ vs. +	1.233	0.6667	0.5667	0.3722	3	3	2.153	36
+ vs. -	1.233	0.7667	0.4667	0.3722	3	3	1.773	36
+ vs. +	1.233	0.5333	0.7	0.3722	3	3	2.66	36
- vs. +	2.5	0.6667	1.833	0.3722	3	3	6.966	36
- vs. -	2.5	0.7667	1.733	0.3722	3	3	6.586	36
- vs. +	2.5	0.5333	1.967	0.3722	3	3	7.473	36
+ vs. -	0.6667	0.7667	-0.1	0.3722	3	3	0.38	36
+ vs. +	0.6667	0.5333	0.1333	0.3722	3	3	0.5066	36
- vs. +	0.7667	0.5333	0.2333	0.3722	3	3	0.8866	36
Late apoptosis
- vs. +	7.967	11.9	-3.933	0.3722	3	3	14.95	36
- vs. -	7.967	0.3333	7.633	0.3722	3	3	29.01	36
- vs. +	7.967	1.7	6.267	0.3722	3	3	23.81	36
- vs. -	7.967	2.2	5.767	0.3722	3	3	21.91	36
- vs. +	7.967	3.333	4.633	0.3722	3	3	17.61	36
+ vs. -	11.9	0.3333	11.57	0.3722	3	3	43.95	36
+ vs. +	11.9	1.7	10.2	0.3722	3	3	38.76	36
+ vs. -	11.9	2.2	9.7	0.3722	3	3	36.86	36
+ vs. +	11.9	3.333	8.567	0.3722	3	3	32.55	36
- vs. +	0.3333	1.7	-1.367	0.3722	3	3	5.193	36
- vs. -	0.3333	2.2	-1.867	0.3722	3	3	7.093	36
- vs. +	0.3333	3.333	-3	0.3722	3	3	11.4	36
+ vs. -	1.7	2.2	-0.5	0.3722	3	3	1.9	36
+ vs. +	1.7	3.333	-1.633	0.3722	3	3	6.206	36
- vs. +	2.2	3.333	-1.133	0.3722	3	3	4.306	36
Early apoptosis
- vs. +	5.267	7.233	-1.967	0.3722	3	3	7.473	36
- vs. -	5.267	2.833	2.433	0.3722	3	3	9.246	36
- vs. +	5.267	2.8	2.467	0.3722	3	3	9.373	36
- vs. -	5.267	2.967	2.3	0.3722	3	3	8.74	36
- vs. +	5.267	8.2	-2.933	0.3722	3	3	11.15	36
+ vs. -	7.233	2.833	4.4	0.3722	3	3	16.72	36
+ vs. +	7.233	2.8	4.433	0.3722	3	3	16.85	36
+ vs. -	7.233	2.967	4.267	0.3722	3	3	16.21	36
+ vs. +	7.233	8.2	-0.9667	0.3722	3	3	3.673	36
- vs. +	2.833	2.8	0.03333	0.3722	3	3	0.1267	36
- vs. -	2.833	2.967	-0.1333	0.3722	3	3	0.5066	36
- vs. +	2.833	8.2	-5.367	0.3722	3	3	20.39	36
+ vs. -	2.8	2.967	-0.1667	0.3722	3	3	0.6333	36
+ vs. +	2.8	8.2	-5.4	0.3722	3	3	20.52	36
- vs. +	2.967	8.2	-5.233	0.3722	3	3	19.89	36

## Sheet: Suppl Fig 2 e
IACS-010759 (nM)	0	5	89	133	200
	98.1	98.8	98.9	98.8	98.9
	98.9	98.7	98.8	99.2	99
	99.2	98.7	99	98.7	98.8
