# Supplementary material for: Inhibition of mitochondrial complex I reverses NOTCH1-driven metabolic reprogramming in T-cell acute lymphoblastic leukemia
Source: Nat Commun. 2022 May 19;13:2801. doi: 10.1038/s41467-022-30396-3 (PMC9120040; doi:10.1038/s41467-022-30396-3)
Supplement: Supplementary file 4 — Source Data [file 41467_2022_30396_MOESM4_ESM.zip › Main and Supplementary raw data/Suppl Fig 20.xlsx]

## Sheet: Suppl Fig 20 b
Z-score				IACS vs Veh	CB839 vs Veh	IACS+CB839 vs CB839	IACS+CB839 vs Veh	IACS+CB839 vs IACS
		KEGG_APOPTOSIS		-1.4751	-0.257	0.97937	3.0457	2.96878
		HOLLMANN_APOPTOSIS_VIA_CD40_UP		0.54731	-0.6251	1.94334	2.91649	1.46552
		GO_REGULATION_OF_TRIGLYCERIDE_CATABOLIC_PROCESS		1.24481	-3.0045	2.96552	2.77856	1.47933
		GO_POSITIVE_REGULATION_OF_PROTEIN_COMPLEX_ASSEMBLY		1.03007	-1.4424	2.76058	2.75667	1.25112
		GO_EXECUTION_PHASE_OF_APOPTOSIS		0.13868	0.06427	1.25566	2.45659	1.7159
		GO_AROMATIC_AMINO_ACID_FAMILY_CATABOLIC_PROCESS		0.1083	-0.1558	1.30183	2.2297	0.6885
		GO_INTRINSIC_COMPONENT_OF_MITOCHONDRIAL_INNER_MEMBRANE		-0.6323	-0.5321	1.44483	2.22858	1.67589
		LAU_APOPTOSIS_CDKN2A_DN		-0.7726	-1.1053	1.93895	2.16147	2.10754
		GO_APOPTOTIC_MITOCHONDRIAL_CHANGES		1.37051	0.8775	0.87561	2.07854	1.38729
		GO_CELLULAR_COMPONENT_DISASSEMBLY_INVOLVED_IN_EXECUTION_PHASE_OF_APOPTOSIS		0.29834	0.27548	0.80424	1.99411	1.49678
		DUTTA_APOPTOSIS_VIA_NFKB		0.11918	-1.019	2.24352	1.9286	1.39435
		GRAESSMANN_APOPTOSIS_BY_DOXORUBICIN_UP		-0.8745	-0.3041	0.7346	1.91837	1.5637
		GO_REGULATION_OF_LIPID_CATABOLIC_PROCESS		-0.4641	-0.4384	1.43189	1.88675	2.74506
		GO_AMINO_SUGAR_CATABOLIC_PROCESS		-0.3059	0.72605	0.94589	1.86127	2.81799
		GO_PROTON_TRANSPORTING_V_TYPE_ATPASE_COMPLEX		0.09162	0.22081	1.33199	1.85508	1.69884
		RAMJAUN_APOPTOSIS_BY_TGFB1_VIA_SMAD4_DN		0.19519	1.33034	3.25676	1.81886	3.00471
		GO_NEGATIVE_REGULATION_OF_CELLULAR_CATABOLIC_PROCESS		1.09041	-0.2754	0.59493	1.81639	-0.7398
		HOLLMANN_APOPTOSIS_VIA_CD40_DN		-2.4589	-0.614	1.17324	1.81259	2.38677
		GO_REGULATION_OF_PROTEIN_COMPLEX_ASSEMBLY		0.11744	-1.2932	2.55628	1.76967	1.16444
		GO_PROTON_TRANSPORTING_TWO_SECTOR_ATPASE_COMPLEX		0.17227	0.40321	1.25409	1.71219	1.97525
		GO_GLUTAMINE_FAMILY_AMINO_ACID_CATABOLIC_PROCESS		-0.0436	-0.4785	0.95627	1.66219	0.70398
		GO_POSITIVE_REGULATION_OF_MITOCHONDRIAL_MEMBRANE_PERMEABILITY		1.30429	-0.7812	2.35283	1.65481	-0.0528
		GO_NEGATIVE_REGULATION_OF_LIPID_CATABOLIC_PROCESS		0.03313	-0.9736	1.95625	1.62363	1.82936
		GO_NEGATIVE_REGULATION_OF_CATABOLIC_PROCESS		1.30501	-0.107	0.82416	1.61183	-0.5288
		PENG_GLUTAMINE_DEPRIVATION_UP		1.87231	-0.0866	0.98511	1.60156	-0.3716
		GO_CELLULAR_RESPONSE_TO_OXIDATIVE_STRESS		-1.0515	-0.7698	0.09508	-1.4533	0.23379
		HALLMARK_OXIDATIVE_PHOSPHORYLATION		-1.1205	0.74941	-1.3078	-1.4557	0.62278
		GO_ASPARTATE_FAMILY_AMINO_ACID_CATABOLIC_PROCESS		0.15071	-1.3191	-0.9294	-1.4757	-1.2409
		NGUYEN_NOTCH1_TARGETS_UP		-0.6405	-0.5482	-0.1942	-1.476	-0.3875
		GO_NEGATIVE_REGULATION_OF_RESPONSE_TO_OXIDATIVE_STRESS		-1.8583	-1.5596	-0.518	-1.4935	-0.0534
		GO_MONOCARBOXYLIC_ACID_CATABOLIC_PROCESS		-0.8995	0.18539	-1.0262	-1.4971	-0.2673
		GO_MITOCHONDRIAL_ELECTRON_TRANSPORT_CYTOCHROME_C_TO_OXYGEN		-2.5852	-1.4002	-0.7955	-1.5206	1.55278
		GO_MITOCHONDRIAL_MEMBRANE_PART		-1.0327	0.63814	-1.0975	-1.5404	0.56281
		GO_AMINOGLYCAN_CATABOLIC_PROCESS		-1.9274	-0.4859	-1.0771	-1.5509	0.34894
		WONG_MITOCHONDRIA_GENE_MODULE		-1.8544	-0.3125	-1.4468	-1.625	-0.0634
		GO_OXIDATIVE_PHOSPHORYLATION		-1.3869	0.7071	-1.4306	-1.63	0.96899
		GO_RECEPTOR_CATABOLIC_PROCESS		1.66004	0.57883	-1.3093	-1.6741	-2.7352
		GO_RESPONSE_TO_OXIDATIVE_STRESS		-1.8465	-1.4747	-0.7998	-1.6998	0.56575
		GO_CELLULAR_LIPID_CATABOLIC_PROCESS		-1.8243	0.17374	-0.8385	-1.7313	0.99995
		GO_SINGLE_ORGANISM_CATABOLIC_PROCESS		-1.7764	0.099	-1.2278	-1.7755	-0.0975
		GO_FATTY_ACID_CATABOLIC_PROCESS		-1.4439	0.05957	-0.6269	-1.78	0.64734
		GO_PHOSPHOLIPID_CATABOLIC_PROCESS		-1.2631	1.27028	-1.7665	-1.8104	-1.7035
		GO_REGULATION_OF_MITOCHONDRIAL_FISSION		0.3663	1.76429	-2.7804	-1.9029	-2.0262
		GO_POSITIVE_REGULATION_OF_NOTCH_SIGNALING_PATHWAY		-2.0519	-1.1258	0.60047	-1.9459	1.6582
		GO_AMINE_CATABOLIC_PROCESS		-1.7081	-1.4228	-1.559	-1.9833	0.62607
		PID_NOTCH_PATHWAY		-1.369	-1.8326	0.30812	-2.0266	-0.0108
		GO_SMALL_MOLECULE_CATABOLIC_PROCESS		-1.0458	0.75208	-1.4184	-2.1013	-0.0272
		GO_REGULATION_OF_OXIDATIVE_STRESS_INDUCED_NEURON_DEATH		-1.7499	-1.2549	-0.3957	-2.1111	-2.6763
		GO_GLYCOSYL_COMPOUND_CATABOLIC_PROCESS		-1.9014	-0.5438	0.06276	-2.1385	1.41208
		GO_LIPID_CATABOLIC_PROCESS		-2.1172	-0.4241	-1.029	-2.2615	0.41699
		GO_STEROID_CATABOLIC_PROCESS		-1.5619	-1.2955	-1.9346	-2.2797	-0.6191
		GO_MITOCHONDRIAL_TRANSMEMBRANE_TRANSPORT		-1.2273	0.15404	-1.0881	-2.4262	-0.9211
		GO_CARBOHYDRATE_CATABOLIC_PROCESS		-2.1919	1.37405	-1.856	-2.9228	-2.0957
