# Supplementary material for: Inhibition of mitochondrial complex I reverses NOTCH1-driven metabolic reprogramming in T-cell acute lymphoblastic leukemia
Source: Nat Commun. 2022 May 19;13:2801. doi: 10.1038/s41467-022-30396-3 (PMC9120040; doi:10.1038/s41467-022-30396-3)
Supplement: Supplementary file 4 — Source Data [file 41467_2022_30396_MOESM4_ESM.zip › Main and Supplementary raw data/Suppl Fig 21.xlsx]

## Sheet: Suppl Fig 21 a
JURKAT
		CONTROL			IACS010759			CB839			CB839+IACS010759
	0	95.8059	102.068	102.126	42.4335	41.0694	41.942	81.381	89.9446	82.7982	34.1439	29.5739	29.0955
	0.5	77.699	75.3205	73.5179	27.7964	28.8412	28.0433	65.0626	57.1756	61.3871	21.5226	20.4378	21.0722
	2	84.5272	81.7817	74.2593	17.4282	19.5423	15.3967	75.4115	91.7343	83.3604	22.5387	24.6302	22.7516
Within each column, compare rows (simple effects within columns)
Number of families	4
Number of comparisons per family	3
Alpha	0.05
Tukey's multiple comparisons test	Mean Diff.	95.00% CI of diff.	Significant?	Summary	Adjusted P Value
CONTROL
0 vs. 0.5	24.49	16.96 to 32.02	Yes	****	<0.0001
0 vs. 2.0	19.81	12.28 to 27.34	Yes	****	<0.0001
0.5 vs. 2.0	-4.677	-12.21 to 2.851	No	ns	0.2857
IACS010759
0 vs. 0.5	13.59	6.060 to 21.12	Yes	***	0.0004
0 vs. 2.0	24.36	16.83 to 31.89	Yes	****	<0.0001
0.5 vs. 2.0	10.77	3.243 to 18.30	Yes	**	0.0042
CB839
0 vs. 0.5	23.5	15.97 to 31.03	Yes	****	<0.0001
0 vs. 2.0	1.206	-6.322 to 8.734	No	ns	0.9159
0.5 vs. 2.0	-22.29	-29.82 to -14.77	Yes	****	<0.0001
CB839+IACS010759
0 vs. 0.5	9.927	2.399 to 17.46	Yes	**	0.0083
0 vs. 2.0	7.631	0.1026 to 15.16	Yes	*	0.0465
0.5 vs. 2.0	-2.296	-9.824 to 5.232	No	ns	0.7296
Test details	Mean 1	Mean 2	Mean Diff.	SE of diff.	N1	N2	q	DF
CONTROL
0 vs. 0.5	100	75.51	24.49	3.015	3	3	11.49	24
0 vs. 2.0	100	80.19	19.81	3.015	3	3	9.294	24
0.5 vs. 2.0	75.51	80.19	-4.677	3.015	3	3	2.194	24
IACS010759
0 vs. 0.5	41.81	28.23	13.59	3.015	3	3	6.374	24
0 vs. 2.0	41.81	17.46	24.36	3.015	3	3	11.43	24
0.5 vs. 2.0	28.23	17.46	10.77	3.015	3	3	5.053	24
CB839
0 vs. 0.5	84.71	61.21	23.5	3.015	3	3	11.02	24
0 vs. 2.0	84.71	83.5	1.206	3.015	3	3	0.5657	24
0.5 vs. 2.0	61.21	83.5	-22.29	3.015	3	3	10.46	24
CB839+IACS010759
0 vs. 0.5	30.94	21.01	9.927	3.015	3	3	4.657	24
0 vs. 2.0	30.94	23.31	7.631	3.015	3	3	3.58	24
0.5 vs. 2.0	21.01	23.31	-2.296	3.015	3	3	1.077	24
PF382
	CONTROL			IACS010759			CB839			CB839+IACS010759
0	103.536	94.476	101.988	46.4615	50.3926	45.1818	72.034	81.6152	75.9027	25.2454	26.3929	27.398
0.5	111.981	112.527	111.85	45.5684	46.6743	46.2499	106.725	98.2887	98.6237	40.9257	43.6451	42.8352
2	77.6684	95.4759	89.4216	15.4749	25.3301	19.3507	97.0436	83.4828	76.4954	21.5472	21.6285	26.2697
Within each column, compare rows (simple effects within columns)
Number of families	4
Number of comparisons per family	3
Alpha	0.05
Tukey's multiple comparisons test	Mean Diff.	95.00% CI of diff.	Significant?	Summary	Adjusted P Value
CONTROL
0 vs. 0.5	-12.12	-22.38 to -1.864	Yes	*	0.0184
0 vs. 2.0	12.48	2.223 to 22.73	Yes	*	0.0151
0.5 vs. 2.0	24.6	14.34 to 34.85	Yes	****	<0.0001
IACS010759
0 vs. 0.5	1.181	-9.074 to 11.44	No	ns	0.9555
0 vs. 2.0	27.29	17.04 to 37.55	Yes	****	<0.0001
0.5 vs. 2.0	26.11	15.86 to 36.37	Yes	****	<0.0001
CB839
0 vs. 0.5	-24.7	-34.95 to -14.44	Yes	****	<0.0001
0 vs. 2.0	-9.157	-19.41 to 1.099	No	ns	0.0864
0.5 vs. 2.0	15.54	5.283 to 25.79	Yes	**	0.0025
CB839+IACS010759
0 vs. 0.5	-16.12	-26.38 to -5.868	Yes	**	0.0018
0 vs. 2.0	3.197	-7.059 to 13.45	No	ns	0.7196
0.5 vs. 2.0	19.32	9.065 to 29.58	Yes	***	0.0003
Test details	Mean 1	Mean 2	Mean Diff.	SE of diff.	N1	N2	q	DF
CONTROL
0 vs. 0.5	100	112.1	-12.12	4.107	3	3	4.174	24
0 vs. 2.0	100	87.52	12.48	4.107	3	3	4.297	24
0.5 vs. 2.0	112.1	87.52	24.6	4.107	3	3	8.471	24
IACS010759
0 vs. 0.5	47.35	46.16	1.181	4.107	3	3	0.4067	24
0 vs. 2.0	47.35	20.05	27.29	4.107	3	3	9.399	24
0.5 vs. 2.0	46.16	20.05	26.11	4.107	3	3	8.992	24
CB839
0 vs. 0.5	76.52	101.2	-24.7	4.107	3	3	8.504	24
0 vs. 2.0	76.52	85.67	-9.157	4.107	3	3	3.153	24
0.5 vs. 2.0	101.2	85.67	15.54	4.107	3	3	5.351	24
CB839+IACS010759
0 vs. 0.5	26.35	42.47	-16.12	4.107	3	3	5.552	24
0 vs. 2.0	26.35	23.15	3.197	4.107	3	3	1.101	24
0.5 vs. 2.0	42.47	23.15	19.32	4.107	3	3	6.653	24

## Sheet: Suppl Fig 21 b
JURKAT
		CONTROL			IACS010759			CB839			CB839+IACS010759
	0	0.662322	0	0	0.566179	2.08311	1.54898	0	0	0	2.46768	2.7027	1.80536
	0.5	0	0.555496	0	0.833244	1.82673	3.31161	0	0	0	0.576861	1.98697	3.35434
	2	0	0.032106	0.395976	8.65796	7.2667	10.092	0.524401	1.48759	1.25214	9.74957	8.90411	10.0064
Within each column, compare rows (simple effects within columns)
Number of families	4
Number of comparisons per family	3
Alpha	0.05
Tukey's multiple comparisons test	Mean Diff.	95.00% CI of diff.	Significant?	Summary	Adjusted P Value
CONTROL
0 vs. 0.5	0.03561	-1.541 to 1.612	No	ns	0.9982
0 vs. 2.0	0.07808	-1.498 to 1.654	No	ns	0.9916
0.5 vs. 2.0	0.04247	-1.534 to 1.619	No	ns	0.9975
IACS010759
0 vs. 0.5	-0.5911	-2.167 to 0.9851	No	ns	0.623
0 vs. 2.0	-7.273	-8.849 to -5.697	Yes	****	<0.0001
0.5 vs. 2.0	-6.682	-8.258 to -5.105	Yes	****	<0.0001
CB839
0 vs. 0.5	0	-1.576 to 1.576	No	ns	>0.9999
0 vs. 2.0	-1.088	-2.664 to 0.4882	No	ns	0.2171
0.5 vs. 2.0	-1.088	-2.664 to 0.4882	No	ns	0.2171
CB839+IACS010759
0 vs. 0.5	0.3525	-1.224 to 1.929	No	ns	0.8431
0 vs. 2.0	-7.228	-8.804 to -5.652	Yes	****	<0.0001
0.5 vs. 2.0	-7.581	-9.157 to -6.004	Yes	****	<0.0001
Test details	Mean 1	Mean 2	Mean Diff.	SE of diff.	N1	N2	q	DF
CONTROL
0 vs. 0.5	0.2208	0.1852	0.03561	0.6312	3	3	0.07978	24
0 vs. 2.0	0.2208	0.1427	0.07808	0.6312	3	3	0.1749	24
0.5 vs. 2.0	0.1852	0.1427	0.04247	0.6312	3	3	0.09516	24
IACS010759
0 vs. 0.5	1.399	1.991	-0.5911	0.6312	3	3	1.324	24
0 vs. 2.0	1.399	8.672	-7.273	0.6312	3	3	16.3	24
0.5 vs. 2.0	1.991	8.672	-6.682	0.6312	3	3	14.97	24
CB839
0 vs. 0.5	0	0	0	0.6312	3	3	0	24
0 vs. 2.0	0	1.088	-1.088	0.6312	3	3	2.438	24
0.5 vs. 2.0	0	1.088	-1.088	0.6312	3	3	2.438	24
CB839+IACS010759
0 vs. 0.5	2.325	1.973	0.3525	0.6312	3	3	0.7899	24
0 vs. 2.0	2.325	9.553	-7.228	0.6312	3	3	16.2	24
0.5 vs. 2.0	1.973	9.553	-7.581	0.6312	3	3	16.99	24
PF382
		CONTROL			IACS010759			CB839			CB839+IACS010759
	0	0	0	0.31783	1.17597	1.28191	1.79044	0.370802	0.87933	0.063566	5.87986	4.96875	5.13826
	0.5	1.44083	0.699227	0.942896	5.77392	5.25479	4.17417	2.37313	1.11241	1.08062	5.6256	10.7427	4.94756
	2	0.66932	-0.11273	0.331137	8.31014	6.17536	8.26787	0.701025	0.679888	0.574206	7.14764	7.47525	8.44753
Within each column, compare rows (simple effects within columns)
Number of families	4
Number of comparisons per family	3
Alpha	0.05
Tukey's multiple comparisons test	Mean Diff.	95.00% CI of diff.	Significant?	Summary	Adjusted P Value
CONTROL
0 vs. 0.5	-0.9217	-3.127 to 1.284	No	ns	0.5574
0 vs. 2.0	-0.19	-2.396 to 2.016	No	ns	0.9748
0.5 vs. 2.0	0.7317	-1.474 to 2.937	No	ns	0.6893
IACS010759
0 vs. 0.5	-3.652	-5.857 to -1.446	Yes	**	0.0011
0 vs. 2.0	-6.168	-8.374 to -3.963	Yes	****	<0.0001
0.5 vs. 2.0	-2.517	-4.722 to -0.3112	Yes	*	0.0232
CB839
0 vs. 0.5	-1.084	-3.290 to 1.122	No	ns	0.449
0 vs. 2.0	-0.2138	-2.419 to 1.992	No	ns	0.9683
0.5 vs. 2.0	0.8703	-1.335 to 3.076	No	ns	0.5929
CB839+IACS010759
0 vs. 0.5	-1.776	-3.982 to 0.4294	No	ns	0.1312
0 vs. 2.0	-2.361	-4.567 to -0.1555	Yes	*	0.0343
0.5 vs. 2.0	-0.5849	-2.791 to 1.621	No	ns	0.7873
Test details	Mean 1	Mean 2	Mean Diff.	SE of diff.	N1	N2	q	DF
CONTROL
0 vs. 0.5	0.1059	1.028	-0.9217	0.8832	3	3	1.476	24
0 vs. 2.0	0.1059	0.2959	-0.19	0.8832	3	3	0.3042	24
0.5 vs. 2.0	1.028	0.2959	0.7317	0.8832	3	3	1.172	24
IACS010759
0 vs. 0.5	1.416	5.068	-3.652	0.8832	3	3	5.847	24
0 vs. 2.0	1.416	7.584	-6.168	0.8832	3	3	9.877	24
0.5 vs. 2.0	5.068	7.584	-2.517	0.8832	3	3	4.03	24
CB839
0 vs. 0.5	0.4379	1.522	-1.084	0.8832	3	3	1.736	24
0 vs. 2.0	0.4379	0.6517	-0.2138	0.8832	3	3	0.3423	24
0.5 vs. 2.0	1.522	0.6517	0.8703	0.8832	3	3	1.394	24
CB839+IACS010759
0 vs. 0.5	5.329	7.105	-1.776	0.8832	3	3	2.844	24
0 vs. 2.0	5.329	7.69	-2.361	0.8832	3	3	3.781	24
0.5 vs. 2.0	7.105	7.69	-0.5849	0.8832	3	3	0.9365	24

## Sheet: Suppl Fig 21 c
JURKAT
		CONTROL			IACS010759			CB839			CB839+IACS010759
	0	109	88	103	191	203	143	70	59	62	534	423	406
	0.5	57	74	58	480	435	541	52	51	55	520	542	591
	2	78.4689	66.5072	81.8182	421.053	366.986	559.809	70.3349	66.9857	76.555	703.349	612.44	602.871
Within each column, compare rows (simple effects within columns)
Number of families	4
Number of comparisons per family	3
Alpha	0.05
Tukey's multiple comparisons test	Mean Diff.	95.00% CI of diff.	Significant?	Summary	Adjusted P Value
CONTROL
0 vs. 0.5	37	-52.83 to 126.8	No	ns	0.5665
0 vs. 2.0	24.4	-65.43 to 114.2	No	ns	0.7782
0.5 vs. 2.0	-12.6	-102.4 to 77.24	No	ns	0.9348
IACS010759
0 vs. 0.5	-306.3	-396.2 to -216.5	Yes	****	<0.0001
0 vs. 2.0	-270.3	-360.1 to -180.4	Yes	****	<0.0001
0.5 vs. 2.0	36.05	-53.78 to 125.9	No	ns	0.5826
CB839
0 vs. 0.5	11	-78.83 to 100.8	No	ns	0.9499
0 vs. 2.0	-7.625	-97.46 to 82.21	No	ns	0.9756
0.5 vs. 2.0	-18.63	-108.5 to 71.21	No	ns	0.8635
CB839+IACS010759
0 vs. 0.5	-96.67	-186.5 to -6.832	Yes	*	0.0332
0 vs. 2.0	-185.2	-275.1 to -95.39	Yes	****	<0.0001
0.5 vs. 2.0	-88.55	-178.4 to 1.281	No	ns	0.0539
Test details	Mean 1	Mean 2	Mean Diff.	SE of diff.	N1	N2	q	DF
CONTROL
0 vs. 0.5	100	63	37	35.97	3	3	1.455	24
0 vs. 2.0	100	75.6	24.4	35.97	3	3	0.9593	24
0.5 vs. 2.0	63	75.6	-12.6	35.97	3	3	0.4953	24
IACS010759
0 vs. 0.5	179	485.3	-306.3	35.97	3	3	12.04	24
0 vs. 2.0	179	449.3	-270.3	35.97	3	3	10.63	24
0.5 vs. 2.0	485.3	449.3	36.05	35.97	3	3	1.417	24
CB839
0 vs. 0.5	63.67	52.67	11	35.97	3	3	0.4324	24
0 vs. 2.0	63.67	71.29	-7.625	35.97	3	3	0.2998	24
0.5 vs. 2.0	52.67	71.29	-18.63	35.97	3	3	0.7322	24
CB839+IACS010759
0 vs. 0.5	454.3	551	-96.67	35.97	3	3	3.8	24
0 vs. 2.0	454.3	639.6	-185.2	35.97	3	3	7.282	24
0.5 vs. 2.0	551	639.6	-88.55	35.97	3	3	3.481	24
PF382
		CONTROL			IACS010759			CB839			CB839+IACS010759
	0	108.657	99.6466	91.6961	1188.34	1098.76	888.339	96.2618	69.7898	61.768	399.116	364.664	438.869
	0.5	102.827	99.6466	105.477	1145.41	1265.19	594.169	108.657	98.0565	78.9753	1097.7	1078.09	536.396
	2	64.9767	66.5811	61.768	863.148	530.242	880	61.768	57.7571	53.7462	613.669	420.343	639.339
Within each column, compare rows (simple effects within columns)
Number of families	4
Number of comparisons per family	3
Alpha	0.05
Tukey's multiple comparisons test	Mean Diff.	95.00% CI of diff.	Significant?	Summary	Adjusted P Value
CONTROL
0 vs. 0.5	-2.65	-329.6 to 324.3	No	ns	0.9998
0 vs. 2.0	35.56	-291.4 to 362.5	No	ns	0.9602
0.5 vs. 2.0	38.21	-288.8 to 365.2	No	ns	0.9542
IACS010759
0 vs. 0.5	56.89	-270.1 to 383.9	No	ns	0.9016
0 vs. 2.0	300.7	-26.28 to 627.6	No	ns	0.0756
0.5 vs. 2.0	243.8	-83.17 to 570.8	No	ns	0.1715
CB839
0 vs. 0.5	-19.29	-346.3 to 307.7	No	ns	0.9881
0 vs. 2.0	18.18	-308.8 to 345.1	No	ns	0.9894
0.5 vs. 2.0	37.47	-289.5 to 364.4	No	ns	0.9559
CB839+IACS010759
0 vs. 0.5	-503.2	-830.1 to -176.2	Yes	**	0.0022
0 vs. 2.0	-156.9	-483.9 to 170.1	No	ns	0.4656
0.5 vs. 2.0	346.3	19.32 to 673.2	Yes	*	0.0365
Test details	Mean 1	Mean 2	Mean Diff.	SE of diff.	N1	N2	q	DF
CONTROL
0 vs. 0.5	100	102.7	-2.65	130.9	3	3	0.02863	24
0 vs. 2.0	100	64.44	35.56	130.9	3	3	0.3841	24
0.5 vs. 2.0	102.7	64.44	38.21	130.9	3	3	0.4127	24
IACS010759
0 vs. 0.5	1058	1002	56.89	130.9	3	3	0.6145	24
0 vs. 2.0	1058	757.8	300.7	130.9	3	3	3.248	24
0.5 vs. 2.0	1002	757.8	243.8	130.9	3	3	2.633	24
CB839
0 vs. 0.5	75.94	95.23	-19.29	130.9	3	3	0.2084	24
0 vs. 2.0	75.94	57.76	18.18	130.9	3	3	0.1964	24
0.5 vs. 2.0	95.23	57.76	37.47	130.9	3	3	0.4048	24
CB839+IACS010759
0 vs. 0.5	400.9	904.1	-503.2	130.9	3	3	5.435	24
0 vs. 2.0	400.9	557.8	-156.9	130.9	3	3	1.695	24
0.5 vs. 2.0	904.1	557.8	346.3	130.9	3	3	3.74	24
