# Supplementary material for: Inhibition of mitochondrial complex I reverses NOTCH1-driven metabolic reprogramming in T-cell acute lymphoblastic leukemia
Source: Nat Commun. 2022 May 19;13:2801. doi: 10.1038/s41467-022-30396-3 (PMC9120040; doi:10.1038/s41467-022-30396-3)
Supplement: Supplementary file 4 — Source Data [file 41467_2022_30396_MOESM4_ESM.zip › Main and Supplementary raw data/Suppl Fig 22.xlsx]

## Sheet: Suppl Fig 22 b 
	days after injection	GLS+Vehicle					GLS+IACS010759					GLS-Vehicle					GLS-IACS010759
	7	0.048394	0.12	0.041667	0.9375	0.042079	0.132518	0.244898	0.494382	0.106522	0.125413	0.037123	0.382857	0.558313	0.220513	0.054326	0.197044	0.345946	0.764331	0.041096	0.069388

## Sheet: Suppl Fig 22 c
				-GLS ver. GLS+	+GLS IACS ver. GLS+	-GLS IACS ver. GLS+
		4-hydroxybenzoate Biosynthesis		0	-1	-2
		NAD biosynthesis II (from tryptophan)		0	-1	-2
		UDP-N-acetyl-D-glucosamine Biosynthesis II		1	0	-2
		Sirtuin Signaling Pathway		-0.378	-1.134	-1.89
		Phenylalanine Degradation IV (Mammalian, via Side Chain)		0.447	-0.447	-1.342
		Colanic Acid Building Blocks Biosynthesis		1.134	0.378	-1.134
		Phosphatidylethanolamine Biosynthesis II		2	0	-1
		UDP-N-acetyl-D-galactosamine Biosynthesis II		2	0	-1
		Phosphatidylcholine Biosynthesis I		2	0	-1
		Coenzyme A Biosynthesis		2	0	-1
		Oxidative Ethanol Degradation III		0	-1	-1
		Asparagine Biosynthesis I		0	0	-1
		Lysine Degradation II		0	0	-1
		Lysine Degradation V		0.816	0	-0.816
		CMP-N-acetylneuraminate Biosynthesis I (Eukaryotes)		0.816	0	-0.816
		Dolichyl-diphosphooligosaccharide Biosynthesis		-0.447	-1.342	-0.447
		Uridine-5'-phosphate Biosynthesis		1.342	0.447	-0.447
		Leucine Degradation I		1.342	0.447	-0.447
		Citrulline-Nitric Oxide Cycle		-0.447	-0.447	-0.447
		Oxidative Phosphorylation		-0.447	-0.447	-0.447
		Aspartate Degradation II		-0.447	0.447	-0.447
		Bile Acid Biosynthesis, Neutral Pathway		-0.447	-0.447	-0.447
		Pyrimidine Deoxyribonucleotides De Novo Biosynthesis I		1.633	1.633	0
		Superpathway of Methionine Degradation		1.633	0.816	0
		tRNA Charging		-1	-1	0
		4-hydroxyproline Degradation I		1	1	0
		Salvage Pathways of Pyrimidine Ribonucleotides		0.816	-0.816	0
		Purine Nucleotides De Novo Biosynthesis II		0.632	0.632	0
		NAD Phosphorylation and Dephosphorylation		1	0	0
		Citrulline Biosynthesis		1	0	0
		Glutathione Biosynthesis		1	0	0
		4-aminobutyrate Degradation I		0	1	0
		Proline Biosynthesis I		0	-1	0
		Gluconeogenesis I		0.816	0	0
		Glucose and Glucose-1-phosphate Degradation		1.633	1.633	0.816
		AMPK Signaling		-1	0	1
		Histamine Degradation		1	0	1
		Serine Biosynthesis		0	0	1
		Superpathway of Serine and Glycine Biosynthesis I		0	0	1
		PFKFB4 Signaling Pathway		-0.447	0.447	1.342
		Purine Nucleotides Degradation II (Aerobic)		2	2	2
