# Supplementary material for: Inhibition of mitochondrial complex I reverses NOTCH1-driven metabolic reprogramming in T-cell acute lymphoblastic leukemia
Source: Nat Commun. 2022 May 19;13:2801. doi: 10.1038/s41467-022-30396-3 (PMC9120040; doi:10.1038/s41467-022-30396-3)
Supplement: Supplementary file 4 — Source Data [file 41467_2022_30396_MOESM4_ESM.zip › Main and Supplementary raw data/Suppl Fig 23.xlsx]

## Sheet: Suppl Fig 23 b
	Dexamethasone ver IACS
JURKAT
			0	0.5	1	1.5	2.5	5	10	15	25	50
	0		111.109	111.895	108.451	107.406	102.965	76.3185	59.7692	50.6628	47.163	44.8105
	5		111.543	102.854	100.603	98.7079	96.889	75.6803	60.2053	50.9401	47.4041	42.6501
	10		102.059	103.422	102.254	94.1494	92.4541	73.2983	60.9304	52.9596	49.2782	47.897
	15		102.697	99.1741	95.202	92.5365	97.9878	73.6319	59.4813	51.5054	49.4754	47.7823
	25		100	95.598	95.1101	89.5413	88.6263	86.2749	64.6463	54.4761	50.1871	44.4891
	50		106.041	101.744	101.221	97.5991	92.0631	78.133	64.1584	55.6546	51.9883	50.0123
	100		100.022	99.5177	101.335	97.8163	94.3683	82.3084	67.6281	57.341	51.8039	43.7807
	150		97.8046	95.1051	93.0968	96.5019	84.5657	87.3637	69.7061	58.1023	55.0297	48.7608
	250		94.9814	93.7868	91.9411	93.886	88.3818	78.1275	62.804	56.4738	53.7883	46.7018
	500		93	92	90	92	87	76	61	55	52	44
PF382
			0	0.5	1	1.5	2.5	5	10	15	25	50
	0		100	93.496	121.213	106.053	103.601	111.076	96.4505	96.2429	97.82	81.6498
	5		92.7014	93.0608	97.2291	102.999	90.9167	87.9062	85.4827	89.3436	90.5773	71.6202
	10		86.9041	77.8967	92.5577	82.8076	89.0082	90.9966	91.3998	79.2861	77.4056	60.872
	15		90.3418	96.3827	92.0746	93.3522	91.3	85.4548	85.2112	77.1101	74.435	66.9089
	25		73.6884	81.2225	72.7821	75.8365	78.4676	84.4526	74.0757	75.1497	53.0464	52.2399
	50		68.0588	78.0284	84.9597	80.963	84.9197	76.7069	71.201	70.4943	59.263	50.8784
	100		68.9811	81.8694	83.6022	77.6851	79.6694	87.499	84.4326	74.3272	65.5354	55.1984
	150		79.346	78.783	90.1581	94.7896	95.0531	87.4471	84.788	70.4184	67.8991	51.3375
	250		62.2614	77.0103	76.1878	82.5162	72.303	84.1731	71.748	69.9952	71.8598	52.4555
	500		57.7418	77.17	72.9737	68.0787	56.9312	74.9062	60.5246	54.8032	52.2838	43.0089
SUPT1
			0	0.5	1	1.5	2.5	5	10	15	25	50
	0		100	90.6759	83.755	82.1273	80.0542	73.3002	70.0325	67.0082	57.5208	49.1615
	5		66.6359	67.2571	60.5335	56.5457	57.2982	53.7865	55.301	55.864	52.4165	49.4441
	10		64.6832	72.7417	61.4188	55.855	53.9207	51.4521	51.1348	51.6446	49.5625	49.3304
	15		56.8994	52.5184	52.753	48.9234	50.5166	47.5473	49.1002	48.0198	43.4484	42.8617
	25		56.8807	55.5792	47.7909	45.6943	43.4398	44.6898	43.2116	46.8097	44.9987	38.1538
	50		56.4396	53.2226	47.5059	31.9397	32.3062	33.4073	33.5229	34.843	33.0083	34.1496
	100		36.4772	40.0304	42.4194	28.6226	25.9376	29.3126	29.4576	28.0443	26.8109	29.8801
	150		29.5739	38.8043	33.3445	23.2536	23.9925	25.4758	24.0059	25.5924	26.3268	24.281
	250		28.8635	35.2719	30.0376	24.186	21.3371	24.2976	23.1233	25.3265	23.8555	22.5919
	500		37.367	32.3231	24.996	21.3497	19.7358	19.924	21.6092	21.6731	22.7257	21.7824
CCRF-CEM
			0	0.5	1	1.5	2.5	5	10	15	25	50
	0		100	90.298	90.6444	86.0966	63.9188	30.3837	24.3966	16.5943	7.12326	5.01752
	5		11.8843	9.97921	11.0201	10.5749	10.5283	10.0663	8.97205	6.19791	4.36548	3.06816
	10		7.32296	6.87208	6.34756	6.72002	6.19839	6.70895	5.06275	4.32891	3.41366	2.24097
	15		4.28753	4.76777	4.78317	4.21824	4.46798	3.84193	3.67688	3.0465	2.35309	1.80692
	25		3.99159	3.21348	3.19327	3.35399	3.12013	3.17402	3.15092	2.49841	1.82569	1.39838
	50		2.73661	2.52873	2.64181	2.29438	2.14521	1.99411	2.21546	1.7203	1.31224	1.06394
	100		1.98497	1.76506	1.8844	1.57787	1.96957	1.53937	1.57306	1.18232	1.00475	0.953747
	150		1.83483	1.71886	1.62743	1.49029	1.36903	1.28818	1.32861	0.920062	0.971551	0.780513
	250		1.42485	1.21263	1.152	1.08656	1.22515	1.15778	0.818528	0.935461	0.628453	0.618347
	500		0.862318	0.744904	1.02111	0.87531	0.80313	0.773776	0.678017	0.68331	0.6554	0.420572

## Sheet: Suppl Fig 23 c
	Vincristine ver IACS
JURKAT
			0	0.5	1	1.5	2.5	5	10	15	25	50
	0		100	86.4426	86.8499	93.3008	75.6775	70.1073	53.9168	45.6204	40.9716	41.2967
	0.5		101.934	95.4097	92.7435	86.5597	81.5394	63.7536	50.1921	42.3376	41.2872	40.2522
	1		97.3061	93.0714	87.3985	81.0081	74.8374	59.0303	46.1172	40.7359	37.2486	38.5465
	1.5		103.496	103.877	100.136	97.4165	90.6205	72.8724	55.627	47.9873	44.7812	42.7204
	2.5		103.486	99.1617	98.2008	93.4288	86.2537	69.5482	54.5517	45.2317	42.2263	38.992
	5		64.6769	73.5768	71.8516	38.9448	37.2555	28.5027	20.8947	28.7179	28.3728	27.8596
	10		48.0296	50.8029	29.3451	43.5174	35.5239	36.6828	31.2633	19.4456	12.107	11.3849
	15		23.3157	23.584	19.1077	20.333	21.6209	14.0651	17.2799	12.4058	10.4417	7.54391
	25		8.20784	7.34137	3.925	7.58842	7.1134	6.34775	6.25193	6.21833	5.63023	5.52488
	50		5.71061	1.81877	2.05627	3.04717	3.90865	1.78244	1.28971	1.90641	2.69795	4.09983
PF382
			0	0.5	1	1.5	2.5	5	10	15	25	50
	0	0	100	90.8976	97.5794	68.6122	68.4071	73.5967	50.7318	47.4895	40.6034	39.258
	0.5	0.5	57.4465	65.8401	74.8335	61.4693	63.8638	58.2722	48.1749	41.1998	41.8843	42.915
	1	1	58.7449	57.3081	57.5685	66.8375	55.229	54.5967	45.5764	38.9983	40.3418	43.769
	1.5	1.5	50.4153	49.5413	41.4044	39.0593	39.4188	39.7923	35.1192	32.5853	35.0716	35.4761
	2.5	2.5	40.4698	33.2557	34.2101	38.5587	38.8524	38.7483	36.4245	29.0033	30.147	27.0467
	5	5	32.0799	28.0016	30.832	30.3195	32.3239	32.0097	29.5413	32.0419	35.3631	27.2144
	10	10	38.8168	27.2531	27.7154	26.1639	27.7857	27.8913	26.2801	27.5076	31.2062	25.4062
	15	15	23.9537	25.636	25.5633	25.8374	25.9574	23.837	26.4866	25.94	24.9332	24.5057
	25	25	25.6026	24.9427	24.73	28.5006	26.0791	24.6581	18.9831	21.6333	22.7003	25.3978
	50	50	29.6632	26.5738	27.14	26.2646	27.8507	24.194	25.8995	22.8967	25.0461	21.8022
SUPT1
			0	0.5	1	1.5	2.5	5	10	15	25	50
	0		100	110.715	100.234	93.6839	99.4366	91.5212	76.0408	52.6435	58.8738	54.5346
	0.51		98.7642	95.1714	94.9149	97.5823	97.5874	88.2632	71.2401	68.6343	59.1472	49.0262
	1		97.4822	99.9751	97.4061	97.694	95.8139	85.7024	75.9943	65.2107	54.4439	48.2013
	1.5		95.1738	95.6098	91.331	93.7712	89.9667	88.3609	74.7541	64.6876	56.3767	51.1708
	2.5		97.8892	94.837	95.6353	104.181	95.7396	86.5898	75.3104	68.283	55.6187	49.1891
	5		93.4146	85.8363	90.8106	82.8905	84.9873	79.7512	66.1624	58.9736	53.3912	48.1639
	10		53.1486	48.6533	48.9483	48.6687	49.2611	56.3984	55.7964	48.243	46.7587	36.9084
	15		26.8212	24.1816	24.5789	25.7548	25.0537	25.7877	27.2969	26.5318	26.1316	21.6022
	25		19.59	18.2153	16.5284	16.175	16.1723	16.7212	17.151	18.0687	17.0722	14.5959
	50		13.3909	11.8684	12.9024	12.8559	12.9181	12.6391	13.4288	12.5582	12.5698	11.4226
CCRF-CEM
			0	0.5	1	1.5	2.5	5	10	15	25	50
	0		100.363	109.095	100.8	101.978	93.9189	30.5991	17.4211	14.01	11.5704	6.19658
	0.51		103.533	99.4151	98.2352	83.0661	62.092	36.8018	39.3702	25.3454	9.52585	4.43051
	1		107.142	99.9072	94.9003	89.1626	63.8213	34.5968	29.4826	18.0292	9.86772	5.38304
	1.5		102.82	93.936	92.683	86.9151	62.7492	34.5386	29.2741	18.9873	9.58513	5.06161
	2.5		90.7324	86.3203	87.1809	79.8488	49.3243	36.7763	29.9246	16.7772	7.76847	5.10505
	5		67.5676	61.3321	62.9868	56.7402	39.1443	35.2933	27.4569	18.1876	8.7026	4.58535
	10		55.4549	54.8116	51.0638	48.9467	45.7625	29.015	19.065	10.7053	6.1	3.32518
	15		35.6648	33.2615	34.9796	33.9678	32.1741	23.7658	15.5676	7.78686	4.12799	2.38389
	25		22.914	21.0963	19.8627	20.6599	20.1836	17.3567	10.7543	6.48786	3.77232	2.02158
	50		9.6025	9.26012	8.97038	9.6398	9.18143	7.19459	4.75909	3.13355	1.93369	1.32966

## Sheet: Suppl Fig 23 d
	L-Asp ver IACS
JURKAT
			0	0.5	1	1.5	2.5	5	10	15	25	50
		0	100	97.888	92.7261	93.3092	91.6455	69.9662	54.2563	43.6071	41.7541	40.913
		0.05	86.6444	84.2919	83.0576	80.4498	73.3894	57.8056	47.8837	45.5796	41.9363	43.4657
		0.1	87.236	82.2914	84.5225	76.0612	65.5449	48.6755	43.8234	43.4743	41.9021	41.7854
		0.15	88.4125	85.3095	82.1875	75.9493	68.507	54.3288	45.8837	45.553	42.8642	47.3002
		0.25	69.8619	70.2556	66.3836	63.9438	59.4081	49.2851	43.1365	41.8191	41.4932	41.581
		0.5	62.1824	62.2483	60.6126	56.0381	53.0233	39.0392	35.0163	31.2326	39.1929	40.4448
		1	49.3425	43.3628	38.5145	35.9789	37.218	31.4442	23.091	26.4009	25.0522	22.2813
		1.5	40.3442	30.9612	33.2459	29.5921	26.8425	22.0967	21.1351	18.8837	16.1687	11.8181
		2.5	31.7074	27.6784	27.6784	22.5303	19.2266	16.33	15.7048	14.2394	10.2734	7.59502
		5	26.9512	23.1181	23.0649	21.5711	18.7039	13.2493	11.8579	11.8394	8.67996	5.71121
PF382
			0	0.5	1	1.5	2.5	5	10	15	25	50
		0	100	89.4477	81.5529	80.4885	71.7536	54.9597	46.1161	40.9995	38.3057	34.2829
		0.05	33.2599	30.9743	34.3949	38.5542	35.0563	31.6736	23.252	27.973	19.5013	17.6904
		0.1	12.1596	12.9142	13.1276	13.262	12.025	11.7579	11.5538	11.6798	10.8385	10.8775
		0.15	11.0121	12.9037	12.5634	12.5394	12.0408	12.5646	11.1012	11.7063	11.3472	11.8301
		0.25	10.6131	12.7831	12.0307	13.1582	13.0028	12.9853	12.2143	12.0496	12.2706	11.6846
		0.5	7.50736	7.38704	8.0146	7.79521	7.86134	8.42829	7.52627	7.59246	7.24226	6.53042
		1	7.32643	7.07306	7.10076	7.70663	7.51547	7.35695	6.61499	6.88904	6.95513	6.75603
		1.5	6.81724	7.30204	6.71059	6.55747	7.40937	7.3542	6.94856	6.53865	6.97041	6.25694
		2.5	6.61102	6.44144	6.83683	6.49086	6.77331	6.63621	6.10883	6.30631	6.48721	5.50435
		5	6.78451	6.90678	6.76704	6.52938	6.50112	6.64732	6.53882	6.22158	6.3802	5.86285
SUPT1
			0	0.5	1	1.5	2.5	5	10	15	25	50
		0	100	97.7733	91.5589	95	93	92	90.8646	83.8569	59.4948	63.7981
		0.05	102.101	96.8016	99.904	98.6633	93.2379	80.7922	68.714	60.9194	56.6634	48.6837
		0.1	99.9313	96.1572	93.0263	92.117	88.1074	81.2414	70.789	62.5775	54.8173	50.8529
		0.15	79.7245	91.6146	88.4527	84.4603	82.4025	73.6609	68.8732	62.748	57.882	50.2952
		0.25	65.8781	57.8853	54.5947	80.8584	80.1737	68.3758	41.9308	53.983	53.6327	35.1795
		0.5	54.9161	41.7845	50.4561	61.6196	61.5408	58.316	55.4248	51.5263	48.3589	38.2065
		1	35.8969	33.8776	43.1857	46.7193	43.3952	41.1522	36.7827	34.5958	33.8525	30.7157
		1.5	38.2442	37.5223	34.6796	25.7747	22.7757	31.5223	27.5609	25.1663	22.006	16.0132
		2.5	22.2436	27.0506	22.0211	20.5214	17.468	19.481	21.0787	19.7152	17.3616	13.1773
		5	24.5143	23.2848	22.2951	24.402	21.419	19.5761	18.345	17.6537	14.0568	9.34704
CCRF-CEM
			0	0.5	1	1.5	2.5	5	10	15	25	50
		0	100	79.6375	83.6221	73.1756	37.5425	30.268	20.9754	14.5208	9.15259	6.89445
		0.05	65.1801	60.7331	57.5155	52.1797	43.5462	26.1806	18.8546	14.0642	10.1681	6.85775
		0.1	60.3697	52.8152	51.645	45.323	37.2458	23.5507	14.9874	12.1641	8.37768	6.60924
		0.15	61.5179	53.8664	51.2051	46.6726	37.6537	22.4114	14.6063	11.2471	8.00071	5.95387
		0.25	54.5847	50.6037	50.697	42.7614	36.5417	20.6136	14.8448	10.8917	7.99442	6.53269
		0.5	47.3421	44.2708	45.0593	40.2259	34.3176	21.8845	13.8272	9.89551	7.78156	5.40703
		1	23.395	21.6412	21.6769	21.6014	18.8913	14.1968	10.7553	8.22721	6.28418	5.66813
		1.5	12.9416	13.1713	12.9023	13.1802	11.3693	9.70781	6.92539	5.2272	4.26513	5.00018
		2.5	8.00596	6.9149	7.27614	7.77841	6.88292	6.07603	4.62059	3.60399	3.40633	3.8588
		5	4.43709	4.08372	4.284	4.25149	3.83101	3.05715	2.60626	2.2964	2.11238	2.65555

## Sheet: Suppl Fig 23 e
	VXL ver IACS
JURKAT
			0	0.5	1	1.5	2.5	5	10	15	25	50
	0/0/0		106.766	99.418	84.2238	85.9951	82.0756	67.1511	63.3053	55.5959	54.1053	50.4777
	0.05/0.5/0.005		96.6681	87.48	78.2046	73.6089	64.1959	57.5349	57.9386	52.2356	62.1904	57.8383
	0.1/1/0.01		83.8055	76.5176	71.8054	68.5399	60.8446	55.2643	55.5344	52.153	52.3115	55.2619
	0.15/1.5/0.015		83.5651	76.0451	73.8288	72.2232	64.7261	58.4764	59.1396	51.5691	56.4714	57.5513
	0.25/2.5/0.025		87.5125	75.5105	68.7786	67.723	64.2195	55.8389	56.4633	57.5247	57.2855	56.7097
	0.5/5/0.05		85.0462	73.5382	63.9232	62.1224	55.3289	53.4253	44.2541	47.6407	46.859	49.0914
	1/10/0.1		61.9275	63.6978	59.753	53.7899	49.9679	48.4055	45.4885	43.8204	44.562	46.9264
	1.5/15/0.15		55.1427	53.6137	50.3117	47.0101	44.09	40.0624	37.8152	24.9268	26.6239	24.6446
	2.5/25/0.25		45.1898	42.0253	39.3282	35.8803	31.5132	28.1728	25.0897	23.7518	15.7408	15.0137
	5/50/0.5		30.3592	26.9945	26.2284	24.8782	22.0498	19.6821	17.8367	15.7355	14.6016	13.9694
PF382
			0	0.5	1	1.5	2.5	5	10	15	25	50
	0/0/0		100	79.3267	74.1559	62.0412	60.4647	50.0943	49.1214	45.8604	52.8314	40.6202
	0.05/0.5/0.005		76.9047	81.5043	81.9973	90.7797	73.8667	60.7569	62.9377	63.7204	52.403	44.7737
	0.1/1/0.01		51.6522	44.2564	46.2527	49.6743	61.7991	44.4174	41.9094	45.4687	41.9051	40.975
	0.15/1.5/0.015		53.7437	53.9002	46.0858	51.0102	56.0318	49.478	42.7304	42.1869	47.3878	39.9048
	0.25/2.5/0.025		54.7113	54.9867	48.0001	57.3617	53.6308	47.2169	40.0512	41.773	43.9018	42.2915
	0.5/5/0.05		48.7394	39.8608	45.315	43.5351	50.3655	41.2531	40.6393	40.1746	39.7039	39.5342
	1/10/0.1		44.8709	43.2808	40.8903	42.0583	45.1133	44.8686	38.6582	37.1406	39.588	38.2211
	1.5/15/0.15		41.4866	39.6827	39.1745	37.6108	42.7767	43.7786	36.7702	37.0443	36.9124	36.1748
	2.5/25/0.25		38.971	35.5886	35.2211	37.3666	38.9828	40.2602	34.5083	37.5002	35.4749	33.9201
	5/50/0.5		37.8007	35.7068	33.4991	37.1576	39.4951	34.7791	33.6409	33.6873	31.8036	35.1539
SUPT1
			0	0.5	1	1.5	2.5	5	10	15	25	50
	0/0/0		100	107.781	108.745	109.894	111.695	100.312	82.6165	67.3698	76.6677	66.1441
	0.05/0.5/0.005		85.3418	86.8334	80.944	80.9406	91.9472	72.4643	59.4012	52.5741	48.1616	49.0176
	0.1/1/0.01		92.8003	92.2332	89.6303	89.1087	87.7277	74.5847	65.4799	57.4233	55.7201	52.583
	0.15/1.5/0.015		97.2132	95.6173	92.5369	92.3212	86.0376	76.2618	68.0467	61.1843	56.3334	53.2623
	0.25/2.5/0.025		92.7174	90.0434	90.8022	89.7519	84.3012	78.4399	66.407	62.2157	54.1911	54.7329
	0.5/5/0.05		98.5059	99.3291	93.7896	92.1016	86.9083	80.2373	69.6569	62.5636	56.9791	53.6043
	1/10/0.1		90.175	97.1623	94.6082	96.5028	92.6013	81.6229	76.1781	67.8183	60.6846	55.3702
	1.5/15/0.15		84.0324	91.095	88.0785	87.575	82.052	75.572	66.6674	62.2119	52.9586	49.0853
	2.5/25/0.25		78.1476	80.6075	84.127	78.609	79.2198	67.7762	64.8229	57.4519	50.775	48.676
	5/50/0.5		52.7521	58.0269	54.0169	50.3573	52.1589	50.012	46.6847	43.1795	39.0096	37.4389
CCRF-CEM
			0	0.5	1	1.5	2.5	5	10	15	25	50
	0/0/0		100	95.6105	99.4059	91.6381	72.205	35.1276	26.6349	18.1149	8.34337	4.71676
	0.05/0.5/0.005		67.3221	58.9692	61.0087	51.7535	45.5343	32.0088	20.1402	13.0109	9.43481	5.77409
	0.1/1/0.01		63.7628	58.5033	60.2627	54.0275	44.2671	26.7173	17.3939	12.5671	8.2989	6.38673
	0.15/1.5/0.015		61.8554	55.8265	52.0674	49.7386	42.0191	27.1232	16.0616	12.4492	7.9397	6.20756
	0.25/2.5/0.025		64.1803	56.0502	52.9796	48.7922	41.9509	25.0392	15.7991	11.8379	8.36755	6.36773
	0.5/5/0.05		70.0217	62.4922	60.4513	56.0113	49.0949	30.6583	18.0355	11.8102	8.72762	6.51841
	1/10/0.1		62.0466	55.008	56.0808	46.7263	43.436	29.5604	15.8259	11.7589	8.36496	7.13148
	1.5/15/0.15		59.2878	54.0499	51.9491	48.9692	41.8144	26.1716	16.4005	11.2891	8.88348	5.74041
	2.5/25/0.25		52.1909	41.3542	44.3928	39.6739	32.8299	20.9281	13.1525	9.02509	8.27775	5.58628
	5/50/0.5		24.9748	19.6891	18.6283	14.3001	12.4816	8.05972	6.55079	5.10878	5.12	3.77902
