# Supplementary material for: Inhibition of mitochondrial complex I reverses NOTCH1-driven metabolic reprogramming in T-cell acute lymphoblastic leukemia
Source: Nat Commun. 2022 May 19;13:2801. doi: 10.1038/s41467-022-30396-3 (PMC9120040; doi:10.1038/s41467-022-30396-3)
Supplement: Supplementary file 4 — Source Data [file 41467_2022_30396_MOESM4_ESM.zip › Main and Supplementary raw data/Suppl Fig 25.xlsx]

## Sheet: Suppl Fig 25 a
	NOTCH1 wt								NOTCH1 mut
CONTROL	100	100	100						100.061	100.967	100.578	100.168	100.827	100.852
IACS-010759	80.1887	90.9091	53.5211						90.9642	70.1456	31.8498	52.6431	56.6444	63.8727
VXL	122.641	96.9697	78.8732						97.0285	88.2134	62.0233	83.3516	100.827	116.54
VXL/IACS	76.4151	78.7879	49.2958						78.8357	52.0778	17.6012	45.3316	62.3088	58.2698
Within each column, compare rows (simple effects within columns)
Number of families	2
Number of comparisons per family	6
Alpha	0.05
Šídák's multiple comparisons test	Predicted (LS) mean diff.	95.00% CI of diff.	Below threshold?	Summary	Adjusted P Value
NOTCH1 wt
CONTROL vs. IACS-010759	25.13	-18.68 to 68.93	No	ns	0.3247	A-B
CONTROL vs. VXL	0.5052	-43.30 to 44.31	No	ns	>0.9999	A-C
CONTROL vs. VXL/IACS	31.83	-11.97 to 75.64	No	ns	0.1707	A-D
IACS-010759 vs. VXL	-24.62	-68.43 to 19.19	No	ns	0.3397	B-C
IACS-010759 vs. VXL/IACS	6.707	-37.10 to 50.51	No	ns	0.9591	B-D
VXL vs. VXL/IACS	31.33	-12.48 to 75.14	No	ns	0.1795	C-D
NOTCH1 mut
CONTROL vs. IACS-010759	65.16	40.66 to 89.67	Yes	****	<0.0001	A-B
CONTROL vs. VXL	38.75	14.24 to 63.26	Yes	**	0.0014	A-C
CONTROL vs. VXL/IACS	69.57	45.07 to 94.08	Yes	****	<0.0001	A-D
IACS-010759 vs. VXL	-26.41	-50.92 to -1.907	Yes	*	0.0318	B-C
IACS-010759 vs. VXL/IACS	4.41	-20.10 to 28.92	No	ns	0.9573	B-D
VXL vs. VXL/IACS	30.82	6.316 to 55.33	Yes	*	0.0106	C-D
Test details	Predicted (LS) mean 1	Predicted (LS) mean 2	Predicted (LS) mean diff.	SE of diff.	N1	N2	t	DF
NOTCH1 wt
CONTROL vs. IACS-010759	100	74.87	25.13	13.76	3	3	1.825	28
CONTROL vs. VXL	100	99.49	0.5052	13.76	3	3	0.0367	28
CONTROL vs. VXL/IACS	100	68.17	31.83	13.76	3	3	2.313	28
IACS-010759 vs. VXL	74.87	99.49	-24.62	13.76	3	3	1.789	28
IACS-010759 vs. VXL/IACS	74.87	68.17	6.707	13.76	3	3	0.4872	28
VXL vs. VXL/IACS	99.49	68.17	31.33	13.76	3	3	2.276	28
NOTCH1 mut
CONTROL vs. IACS-010759	100.6	61.02	39.56	9.733	6	6	4.064	28
CONTROL vs. VXL	100.6	91.33	9.245	9.733	6	6	0.9498	28
CONTROL vs. VXL/IACS	100.6	52.4	48.17	9.733	6	6	4.949	28
IACS-010759 vs. VXL	61.02	91.33	-30.31	9.733	6	6	3.114	28
IACS-010759 vs. VXL/IACS	61.02	52.4	8.616	9.733	6	6	0.8852	28
VXL vs. VXL/IACS	91.33	52.4	38.93	9.733	6	6	3.999	28

## Sheet: Suppl Fig 25 b
	NOTCH1wt								NOTCH1mut
CONTROL	100	100	100						100	100	100	100	100	100
IACS-010759	75.329	37.0031	14.3713						32.9016	67.4419	21.7143	17.8571	36.8421	46.3768
VXL	122.697	53.8226	44.9102						43.7824	69.7674	22.2857	50.7143	169.737	155.072
VXL/IACS	68.421	28.1346	7.78443						35.7513	44.1861	13.7143	25	40.7895	29.7101
Within each column, compare rows (simple effects within columns)
Number of families	2
Number of comparisons per family	6
Alpha	0.05
Tukey's multiple comparisons test	Predicted (LS) mean diff.	95.00% CI of diff.	Below threshold?	Summary	Adjusted P Value
NOTCH1wt
CONTROL vs. IACS-010759	57.77	-13.75 to 129.3	No	ns	0.1465
CONTROL vs. VXL	26.19	-45.33 to 97.71	No	ns	0.7507
CONTROL vs. VXL/IACS	65.22	-6.297 to 136.7	No	ns	0.0835
IACS-010759 vs. VXL	-31.58	-103.1 to 39.94	No	ns	0.6286
IACS-010759 vs. VXL/IACS	7.454	-64.06 to 78.97	No	ns	0.9918
VXL vs. VXL/IACS	39.03	-32.49 to 110.5	No	ns	0.4567
NOTCH1mut
CONTROL vs. IACS-010759	62.81	12.24 to 113.4	Yes	*	0.0106
CONTROL vs. VXL	14.77	-35.80 to 65.34	No	ns	0.8549
CONTROL vs. VXL/IACS	68.47	17.90 to 119.0	Yes	**	0.0049
IACS-010759 vs. VXL	-48.04	-98.61 to 2.532	No	ns	0.0672
IACS-010759 vs. VXL/IACS	5.664	-44.91 to 56.23	No	ns	0.9899
VXL vs. VXL/IACS	53.7	3.131 to 104.3	Yes	*	0.0342
Test details	Predicted (LS) mean 1	Predicted (LS) mean 2	Predicted (LS) mean diff.	SE of diff.	N1	N2	q	DF
NOTCH1wt
CONTROL vs. IACS-010759	100	42.23	57.77	26.19	3	3	3.119	28
CONTROL vs. VXL	100	73.81	26.19	26.19	3	3	1.414	28
CONTROL vs. VXL/IACS	100	34.78	65.22	26.19	3	3	3.521	28
IACS-010759 vs. VXL	42.23	73.81	-31.58	26.19	3	3	1.705	28
IACS-010759 vs. VXL/IACS	42.23	34.78	7.454	26.19	3	3	0.4025	28
VXL vs. VXL/IACS	73.81	34.78	39.03	26.19	3	3	2.107	28
NOTCH1mut
CONTROL vs. IACS-010759	100	37.19	62.81	18.52	6	6	4.796	28
CONTROL vs. VXL	100	85.23	14.77	18.52	6	6	1.128	28
CONTROL vs. VXL/IACS	100	31.53	68.47	18.52	6	6	5.228	28
IACS-010759 vs. VXL	37.19	85.23	-48.04	18.52	6	6	3.668	28
IACS-010759 vs. VXL/IACS	37.19	31.53	5.664	18.52	6	6	0.4325	28
VXL vs. VXL/IACS	85.23	31.53	53.7	18.52	6	6	4.1	28

## Sheet: Suppl Fig 25 d
hBM1	CONTROL	IACS-010759	VXL	VXL/IACS					hBM2	CONTROL	IACS-010759	VXL	VXL/IACS						hBM3	CONTROL	IACS-010759	VXL	VXL/IACS
	96.6534	68.4118	108.384	86.8641						95.4534	64.4118	107.184	86.1							102.784	71.337	118.56	59.3909
	99.6456	67.0319	113.709	88.9556						104.701	75.442	121.678	90.65							87.9576	72.7908	78.9015	62.9073
	103.701	73.442	120.878	92.0813						87.9576	74.7908	78.9015	64.9073							109.259	76.5385	100.11	76.8622
Number of families	1								Number of families	1									Number of families	1
Number of comparisons per family	6								Number of comparisons per family	6									Number of comparisons per family	6
Alpha	0.05								Alpha	0.05									Alpha	0.05
Tukey's multiple comparisons test	Mean Diff.	95.00% CI of diff.	Below threshold?	Summary	Adjusted P Value				Tukey's multiple comparisons test	Mean Diff.	95.00% CI of diff.	Below threshold?	Summary	Adjusted P Value					Tukey's multiple comparisons test	Mean Diff.	95.00% CI of diff.	Below threshold?	Summary	Adjusted P Value
CONTROL vs. IACS-010759	30.37	19.43 to 41.32	Yes	****	<0.0001	A-B			CONTROL vs. IACS-010759	24.56	-11.87 to 60.98	No	ns	0.2143	A-B				CONTROL vs. IACS-010759	26.44	-5.730 to 58.62	No	ns	0.1118	A-B
CONTROL vs. VXL	-14.32	-25.27 to -3.378	Yes	*	0.0129	A-E			CONTROL vs. VXL	-6.617	-43.04 to 29.81	No	ns	0.9348	A-C				CONTROL vs. VXL	0.8094	-31.37 to 32.98	No	ns	0.9998	A-E
CONTROL vs. VXL/IACS	10.7	-0.2459 to 21.65	No	ns	0.0553	A-H			CONTROL vs. VXL/IACS	15.49	-20.94 to 51.91	No	ns	0.5538	A-D				CONTROL vs. VXL/IACS	33.61	1.439 to 65.79	Yes	*	0.0409	A-H
IACS-010759 vs. VXL	-44.7	-55.64 to -33.75	Yes	****	<0.0001	B-E			IACS-010759 vs. VXL	-31.17	-67.60 to 5.252	No	ns	0.0959	B-C				IACS-010759 vs. VXL	-25.64	-57.81 to 6.540	No	ns	0.1251	B-E
IACS-010759 vs. VXL/IACS	-19.67	-30.62 to -8.726	Yes	**	0.0019	B-H			IACS-010759 vs. VXL/IACS	-9.069	-45.49 to 27.36	No	ns	0.8538	B-D				IACS-010759 vs. VXL/IACS	7.169	-25.01 to 39.34	No	ns	0.889	B-H
VXL vs. VXL/IACS	25.02	14.08 to 35.97	Yes	***	0.0004	E-H			VXL vs. VXL/IACS	22.1	-14.32 to 58.53	No	ns	0.284	C-D				VXL vs. VXL/IACS	32.8	0.6291 to 64.98	Yes	*	0.0458	E-H
Test details	Mean 1	Mean 2	Mean Diff.	SE of diff.	n1	n2	q	DF	Test details	Mean 1	Mean 2	Mean Diff.	SE of diff.	n1	n2	q	DF		Test details	Mean 1	Mean 2	Mean Diff.	SE of diff.	n1	n2	q	DF
CONTROL vs. IACS-010759	100	69.63	30.37	3.418	3	3	12.57	8	CONTROL vs. IACS-010759	96.1	71.55	24.56	11.37	3	3	3.053	8		CONTROL vs. IACS-010759	100	73.56	26.44	10.05	3	3	3.722	8
CONTROL vs. VXL	100	114.3	-14.32	3.418	3	3	5.926	8	CONTROL vs. VXL	96.1	102.7	-6.617	11.37	3	3	0.8227	8		CONTROL vs. VXL	100	99.19	0.8094	10.05	3	3	0.1139	8
CONTROL vs. VXL/IACS	100	89.3	10.7	3.418	3	3	4.427	8	CONTROL vs. VXL/IACS	96.1	80.62	15.49	11.37	3	3	1.925	8		CONTROL vs. VXL/IACS	100	66.39	33.61	10.05	3	3	4.731	8
IACS-010759 vs. VXL	69.63	114.3	-44.7	3.418	3	3	18.49	8	IACS-010759 vs. VXL	71.55	102.7	-31.17	11.37	3	3	3.876	8		IACS-010759 vs. VXL	73.56	99.19	-25.64	10.05	3	3	3.608	8
IACS-010759 vs. VXL/IACS	69.63	89.3	-19.67	3.418	3	3	8.139	8	IACS-010759 vs. VXL/IACS	71.55	80.62	-9.069	11.37	3	3	1.128	8		IACS-010759 vs. VXL/IACS	73.56	66.39	7.169	10.05	3	3	1.009	8
VXL vs. VXL/IACS	114.3	89.3	25.02	3.418	3	3	10.35	8	VXL vs. VXL/IACS	102.7	80.62	22.1	11.37	3	3	2.748	8		VXL vs. VXL/IACS	99.19	66.39	32.8	10.05	3	3	4.617	8

## Sheet: Suppl Fig 25 e
hBM1	CONTROL	IACS-010759	VXL	IACS/VXL					hBM2	CONTROL	IACS-010759	VXL	IACS/VXL							hBM3	CONTROL	IACS-010759	VXL	VXL/IACS	AZD3965	IACS010759/AZD3965
	293	183	254	173						132	158	223	144								67	76	126	132
	131	178	156	205						118	144	170	147								46	91	116	100
	189	147	149	209						109	113	149	164								60	73	112	84
Number of families	1									Number of families	1										Number of families	1
Number of comparisons per family	6									Number of comparisons per family	6										Number of comparisons per family	6
Alpha	0.05									Alpha	0.05										Alpha	0.05
Tukey's multiple comparisons test	Mean Diff.	95.00% CI of diff.	Below threshold?	Summary	Adjusted P Value					Tukey's multiple comparisons test	Mean Diff.	95.00% CI of diff.	Below threshold?	Summary	Adjusted P Value						Tukey's multiple comparisons test	Mean Diff.	95.00% CI of diff.	Below threshold?	Summary	Adjusted P Value
CONTROL vs. IACS-010759	35	-101.8 to 171.8	No	ns	0.844	A-B				CONTROL vs. IACS-010759	-18.67	-80.48 to 43.14	No	ns	0.7712	A-B					CONTROL vs. IACS-010759	-22.33	-60.60 to 15.93	No	ns	0.3119	A-B
CONTROL vs. VXL	18	-118.8 to 154.8	No	ns	0.9732	A-C				CONTROL vs. VXL	-61	-122.8 to 0.8108	No	ns	0.053	A-C					CONTROL vs. VXL	-60.33	-98.60 to -22.07	Yes	**	0.0044	A-E
CONTROL vs. IACS/VXL	8.667	-128.2 to 145.5	No	ns	0.9968	A-D				CONTROL vs. IACS/VXL	-32	-93.81 to 29.81	No	ns	0.4024	A-D					CONTROL vs. VXL/IACS	-47.67	-85.93 to -9.402	Yes	*	0.0169	A-F
IACS-010759 vs. VXL	-17	-153.8 to 119.8	No	ns	0.9772	B-C				IACS-010759 vs. VXL	-42.33	-104.1 to 19.48	No	ns	0.2046	B-C					IACS-010759 vs. VXL	-38	-76.26 to 0.2648	No	ns	0.0516	B-E
IACS-010759 vs. IACS/VXL	-26.33	-163.2 to 110.5	No	ns	0.924	B-D				IACS-010759 vs. IACS/VXL	-13.33	-75.14 to 48.48	No	ns	0.8978	B-D					IACS-010759 vs. VXL/IACS	-25.33	-63.60 to 12.93	No	ns	0.2256	B-F
VXL vs. IACS/VXL	-9.333	-146.2 to 127.5	No	ns	0.996	C-D				VXL vs. IACS/VXL	29	-32.81 to 90.81	No	ns	0.4788	C-D					VXL vs. VXL/IACS	12.67	-25.60 to 50.93	No	ns	0.7214	E-F
Test details	Mean 1	Mean 2	Mean Diff.	SE of diff.	n1	n2	q	DF		Test details	Mean 1	Mean 2	Mean Diff.	SE of diff.	n1	n2	q	DF			Test details	Mean 1	Mean 2	Mean Diff.	SE of diff.	n1	n2	q	DF
CONTROL vs. IACS-010759	204.3	169.3	35	42.73	3	3	1.158	8		CONTROL vs. IACS-010759	119.7	138.3	-18.67	19.3	3	3	1.368	8			CONTROL vs. IACS-010759	57.67	80	-22.33	11.95	3	3	2.643	8
CONTROL vs. VXL	204.3	186.3	18	42.73	3	3	0.5958	8		CONTROL vs. VXL	119.7	180.7	-61	19.3	3	3	4.469	8			CONTROL vs. VXL	57.67	118	-60.33	11.95	3	3	7.141	8
CONTROL vs. IACS/VXL	204.3	195.7	8.667	42.73	3	3	0.2869	8		CONTROL vs. IACS/VXL	119.7	151.7	-32	19.3	3	3	2.345	8			CONTROL vs. VXL/IACS	57.67	105.3	-47.67	11.95	3	3	5.642	8
IACS-010759 vs. VXL	169.3	186.3	-17	42.73	3	3	0.5627	8		IACS-010759 vs. VXL	138.3	180.7	-42.33	19.3	3	3	3.102	8			IACS-010759 vs. VXL	80	118	-38	11.95	3	3	4.497	8
IACS-010759 vs. IACS/VXL	169.3	195.7	-26.33	42.73	3	3	0.8716	8		IACS-010759 vs. IACS/VXL	138.3	151.7	-13.33	19.3	3	3	0.9769	8			IACS-010759 vs. VXL/IACS	80	105.3	-25.33	11.95	3	3	2.998	8
VXL vs. IACS/VXL	186.3	195.7	-9.333	42.73	3	3	0.3089	8		VXL vs. IACS/VXL	180.7	151.7	29	19.3	3	3	2.125	8			VXL vs. VXL/IACS	118	105.3	12.67	11.95	3	3	1.499	8
