# Supplementary material for: Inhibition of mitochondrial complex I reverses NOTCH1-driven metabolic reprogramming in T-cell acute lymphoblastic leukemia
Source: Nat Commun. 2022 May 19;13:2801. doi: 10.1038/s41467-022-30396-3 (PMC9120040; doi:10.1038/s41467-022-30396-3)
Supplement: Supplementary file 4 — Source Data [file 41467_2022_30396_MOESM4_ESM.zip › Main and Supplementary raw data/Suppl Fig 29.xlsx]

## Sheet: Suppl Fig 29 a
JURKAT
	CONTROL			IACS010759			VXL			VXL/IACS
0	95.8059	102.068	102.126	42.4335	41.0694	41.942	72.4721	72.9008	71.8712	23.2158	23.1325	21.0463
0.5	77.699	75.3205	73.5179	27.7964	28.8412	28.0433	47.7287	50.5868	49.3894	10.9865	11.5527	13.7374
2	84.5272	81.7817	74.2593	17.4282	19.5423	15.3967	97.8712	83.5235	88.5214	13.2387	17.8679	18.1363
Within each column, compare rows (simple effects within columns)
Number of families	4
Number of comparisons per family	3
Alpha	0.05
Tukey's multiple comparisons test	Mean Diff.	95.00% CI of diff.	Below threshold?	Summary	Adjusted P Value
CONTROL
0 vs. 0.5	24.49	18.11 to 30.87	Yes	****	<0.0001
0 vs. 2.0	19.81	13.43 to 26.19	Yes	****	<0.0001
0.5 vs. 2.0	-4.677	-11.06 to 1.703	No	ns	0.1812
IACS010759
0 vs. 0.5	13.59	7.208 to 19.97	Yes	****	<0.0001
0 vs. 2.0	24.36	17.98 to 30.74	Yes	****	<0.0001
0.5 vs. 2.0	10.77	4.391 to 17.15	Yes	***	0.0009
VXL
0 vs. 0.5	23.18	16.80 to 29.56	Yes	****	<0.0001
0 vs. 2.0	-17.56	-23.94 to -11.18	Yes	****	<0.0001
0.5 vs. 2.0	-40.74	-47.12 to -34.36	Yes	****	<0.0001
VXL/IACS
0 vs. 0.5	10.37	3.992 to 16.75	Yes	**	0.0013
0 vs. 2.0	6.051	-0.3298 to 12.43	No	ns	0.0654
0.5 vs. 2.0	-4.322	-10.70 to 2.058	No	ns	0.2289
Test details	Mean 1	Mean 2	Mean Diff.	SE of diff.	N1	N2	q	DF
CONTROL
0 vs. 0.5	100	75.51	24.49	2.555	3	3	13.55	24
0 vs. 2.0	100	80.19	19.81	2.555	3	3	10.97	24
0.5 vs. 2.0	75.51	80.19	-4.677	2.555	3	3	2.589	24
IACS010759
0 vs. 0.5	41.81	28.23	13.59	2.555	3	3	7.521	24
0 vs. 2.0	41.81	17.46	24.36	2.555	3	3	13.48	24
0.5 vs. 2.0	28.23	17.46	10.77	2.555	3	3	5.962	24
VXL
0 vs. 0.5	72.41	49.23	23.18	2.555	3	3	12.83	24
0 vs. 2.0	72.41	89.97	-17.56	2.555	3	3	9.718	24
0.5 vs. 2.0	49.23	89.97	-40.74	2.555	3	3	22.55	24
VXL/IACS
0 vs. 0.5	22.46	12.09	10.37	2.555	3	3	5.742	24
0 vs. 2.0	22.46	16.41	6.051	2.555	3	3	3.349	24
0.5 vs. 2.0	12.09	16.41	-4.322	2.555	3	3	2.392	24
PF382
	CONTROL			IACS010759			VXL			VXL/IACS
0	103.536	94.476	101.988	46.4615	50.3926	45.1818	58.6452	59.3997	58.9979	18.0369	17.6414	18.3027
0.5	111.981	112.527	111.85	45.5684	46.6743	46.2499	83.0795	86.6818	80.3752	23.4531	19.8167	20.7865
2	77.6684	95.4759	89.4216	15.4749	25.3301	19.3507	93.4516	92.8982	91.8496	21.6375	19.47	19.9098
Within each column, compare rows (simple effects within columns)
Number of families	4
Number of comparisons per family	3
Alpha	0.05
Tukey's multiple comparisons test	Mean Diff.	95.00% CI of diff.	Below threshold?	Summary	Adjusted P Value
CONTROL
0 vs. 0.5	-12.12	-19.42 to -4.822	Yes	**	0.001
0 vs. 2.0	12.48	5.180 to 19.78	Yes	***	0.0008
0.5 vs. 2.0	24.6	17.30 to 31.90	Yes	****	<0.0001
IACS010759
0 vs. 0.5	1.181	-6.117 to 8.479	No	ns	0.9142
0 vs. 2.0	27.29	20.00 to 34.59	Yes	****	<0.0001
0.5 vs. 2.0	26.11	18.81 to 33.41	Yes	****	<0.0001
VXL
0 vs. 0.5	-24.36	-31.66 to -17.07	Yes	****	<0.0001
0 vs. 2.0	-33.72	-41.02 to -26.42	Yes	****	<0.0001
0.5 vs. 2.0	-9.354	-16.65 to -2.057	Yes	*	0.0103
VXL/IACS
0 vs. 0.5	-3.358	-10.66 to 3.939	No	ns	0.4941
0 vs. 2.0	-2.345	-9.643 to 4.952	No	ns	0.705
0.5 vs. 2.0	1.013	-6.285 to 8.311	No	ns	0.9361
Test details	Mean 1	Mean 2	Mean Diff.	SE of diff.	N1	N2	q	DF
CONTROL
0 vs. 0.5	100	112.1	-12.12	2.922	3	3	5.865	24
0 vs. 2.0	100	87.52	12.48	2.922	3	3	6.039	24
0.5 vs. 2.0	112.1	87.52	24.6	2.922	3	3	11.9	24
IACS010759
0 vs. 0.5	47.35	46.16	1.181	2.922	3	3	0.5716	24
0 vs. 2.0	47.35	20.05	27.29	2.922	3	3	13.21	24
0.5 vs. 2.0	46.16	20.05	26.11	2.922	3	3	12.64	24
VXL
0 vs. 0.5	59.01	83.38	-24.36	2.922	3	3	11.79	24
0 vs. 2.0	59.01	92.73	-33.72	2.922	3	3	16.32	24
0.5 vs. 2.0	83.38	92.73	-9.354	2.922	3	3	4.527	24
VXL/IACS
0 vs. 0.5	17.99	21.35	-3.358	2.922	3	3	1.625	24
0 vs. 2.0	17.99	20.34	-2.345	2.922	3	3	1.135	24
0.5 vs. 2.0	21.35	20.34	1.013	2.922	3	3	0.4902	24

## Sheet: Suppl Fig 29 b
JURKAT
	CONTROL			IACS010759			VXL			VXL/IACS
0	0.662322	0	0	0.566179	2.08311	1.54898	3.65346	0.65164	4.83923	11.0138	10.6933	9.35797
0.5	0	0.555496	0	0.833244	1.82673	3.31161	0	0	0	16.2589	15.5112	9.9562
2	0	0.032106	0.395976	8.65796	7.2667	10.092	0	0	0	11.8044	9.53553	9.27868
Within each column, compare rows (simple effects within columns)
Number of families	4
Number of comparisons per family	3
Alpha	0.05
Tukey's multiple comparisons test	Mean Diff.	95.00% CI of diff.	Below threshold?	Summary	Adjusted P Value
CONTROL
0 vs. 0.5	0.03561	-2.828 to 2.899	No	ns	0.9995
0 vs. 2.0	0.07808	-2.785 to 2.941	No	ns	0.9974
0.5 vs. 2.0	0.04247	-2.821 to 2.906	No	ns	0.9992
IACS010759
0 vs. 0.5	-0.5911	-3.454 to 2.272	No	ns	0.8645
0 vs. 2.0	-7.273	-10.14 to -4.410	Yes	****	<0.0001
0.5 vs. 2.0	-6.682	-9.545 to -3.819	Yes	****	<0.0001
VXL
0 vs. 0.5	3.048	0.1850 to 5.911	Yes	*	0.0354
0 vs. 2.0	3.048	0.1850 to 5.911	Yes	*	0.0354
0.5 vs. 2.0	0	-2.863 to 2.863	No	ns	>0.9999
VXL/IACS
0 vs. 0.5	-3.554	-6.417 to -0.6906	Yes	*	0.0131
0 vs. 2.0	0.1488	-2.714 to 3.012	No	ns	0.9908
0.5 vs. 2.0	3.703	0.8395 to 6.566	Yes	**	0.0096
Test details	Mean 1	Mean 2	Mean Diff.	SE of diff.	N1	N2	q	DF
CONTROL
0 vs. 0.5	0.2208	0.1852	0.03561	1.146	3	3	0.04392	24
0 vs. 2.0	0.2208	0.1427	0.07808	1.146	3	3	0.09631	24
0.5 vs. 2.0	0.1852	0.1427	0.04247	1.146	3	3	0.05239	24
IACS010759
0 vs. 0.5	1.399	1.991	-0.5911	1.146	3	3	0.7291	24
0 vs. 2.0	1.399	8.672	-7.273	1.146	3	3	8.971	24
0.5 vs. 2.0	1.991	8.672	-6.682	1.146	3	3	8.242	24
VXL
0 vs. 0.5	3.048	0	3.048	1.146	3	3	3.76	24
0 vs. 2.0	3.048	0	3.048	1.146	3	3	3.76	24
0.5 vs. 2.0	0	0	0	1.146	3	3	0	24
VXL/IACS
0 vs. 0.5	10.36	13.91	-3.554	1.146	3	3	4.384	24
0 vs. 2.0	10.36	10.21	0.1488	1.146	3	3	0.1836	24
0.5 vs. 2.0	13.91	10.21	3.703	1.146	3	3	4.567	24
PF382
	CONTROL			IACS010759			VXL			VXL/IACS
0	0	0	0.31783	1.17597	1.28191	1.79044	2.82869	2.56383	2.93463	13.4124	12.0564	12.1941
0.5	1.44083	0.699227	0.942896	5.77392	5.25479	4.17417	4.40725	3.66564	0.868736	15.33	14.4083	15.4677
2	0.66932	-0.11273	0.331137	8.31014	6.17536	8.26787	0	0	0	6.73548	7.824	5.0974
Within each column, compare rows (simple effects within columns)
Number of families	4
Number of comparisons per family	3
Alpha	0.05
Tukey's multiple comparisons test	Mean Diff.	95.00% CI of diff.	Below threshold?	Summary	Adjusted P Value
CONTROL
0 vs. 0.5	-0.9217	-2.676 to 0.8329	No	ns	0.4025
0 vs. 2.0	-0.19	-1.945 to 1.565	No	ns	0.9606
0.5 vs. 2.0	0.7317	-1.023 to 2.486	No	ns	0.5586
IACS010759
0 vs. 0.5	-3.652	-5.406 to -1.897	Yes	****	<0.0001
0 vs. 2.0	-6.168	-7.923 to -4.414	Yes	****	<0.0001
0.5 vs. 2.0	-2.517	-4.271 to -0.7623	Yes	**	0.0041
VXL
0 vs. 0.5	-0.2048	-1.959 to 1.550	No	ns	0.9543
0 vs. 2.0	2.776	1.021 to 4.530	Yes	**	0.0017
0.5 vs. 2.0	2.981	1.226 to 4.735	Yes	***	0.0008
VXL/IACS
0 vs. 0.5	-2.514	-4.269 to -0.7598	Yes	**	0.0042
0 vs. 2.0	6.002	4.247 to 7.757	Yes	****	<0.0001
0.5 vs. 2.0	8.516	6.762 to 10.27	Yes	****	<0.0001
Test details	Mean 1	Mean 2	Mean Diff.	SE of diff.	N1	N2	q	DF
CONTROL
0 vs. 0.5	0.1059	1.028	-0.9217	0.7026	3	3	1.855	24
0 vs. 2.0	0.1059	0.2959	-0.19	0.7026	3	3	0.3824	24
0.5 vs. 2.0	1.028	0.2959	0.7317	0.7026	3	3	1.473	24
IACS010759
0 vs. 0.5	1.416	5.068	-3.652	0.7026	3	3	7.35	24
0 vs. 2.0	1.416	7.584	-6.168	0.7026	3	3	12.42	24
0.5 vs. 2.0	5.068	7.584	-2.517	0.7026	3	3	5.066	24
VXL
0 vs. 0.5	2.776	2.981	-0.2048	0.7026	3	3	0.4123	24
0 vs. 2.0	2.776	0	2.776	0.7026	3	3	5.587	24
0.5 vs. 2.0	2.981	0	2.981	0.7026	3	3	5.999	24
VXL/IACS
0 vs. 0.5	12.55	15.07	-2.514	0.7026	3	3	5.061	24
0 vs. 2.0	12.55	6.552	6.002	0.7026	3	3	12.08	24
0.5 vs. 2.0	15.07	6.552	8.516	0.7026	3	3	17.14	24

## Sheet: Suppl Fig 29 c
JURKAT
	CONTROL			IACS010759			VXL			VXL/IACS
0	109	88	103	191	203	193	57	50	57	105	122	131
0.5	57	74	58	480	435	541	41	41	41	190	247	211
2	78.4689	66.5072	81.8182	421.053	366.986	559.809	66.9857	77.512	59.8086	504.785	575.598	489.474
Within each column, compare rows (simple effects within columns)
Number of families	4
Number of comparisons per family	3
Alpha	0.05
Tukey's multiple comparisons test	Mean Diff.	95.00% CI of diff.	Below threshold?	Summary	Adjusted P Value
CONTROL
0 vs. 0.5	37	-38.03 to 112.0	No	ns	0.4467
0 vs. 2.0	24.4	-50.63 to 99.43	No	ns	0.6993
0.5 vs. 2.0	-12.6	-87.63 to 62.43	No	ns	0.908
IACS010759
0 vs. 0.5	-289.7	-364.7 to -214.6	Yes	****	<0.0001
0 vs. 2.0	-253.6	-328.6 to -178.6	Yes	****	<0.0001
0.5 vs. 2.0	36.05	-38.98 to 111.1	No	ns	0.4647
VXL
0 vs. 0.5	13.67	-61.37 to 88.70	No	ns	0.8927
0 vs. 2.0	-13.44	-88.47 to 61.60	No	ns	0.8961
0.5 vs. 2.0	-27.1	-102.1 to 47.93	No	ns	0.6443
VXL/IACS
0 vs. 0.5	-96.67	-171.7 to -21.63	Yes	**	0.0099
0 vs. 2.0	-404	-479.0 to -328.9	Yes	****	<0.0001
0.5 vs. 2.0	-307.3	-382.3 to -232.3	Yes	****	<0.0001
Test details	Mean 1	Mean 2	Mean Diff.	SE of diff.	N1	N2	q	DF
CONTROL
0 vs. 0.5	100	63	37	30.05	3	3	1.742	24
0 vs. 2.0	100	75.6	24.4	30.05	3	3	1.149	24
0.5 vs. 2.0	63	75.6	-12.6	30.05	3	3	0.593	24
IACS010759
0 vs. 0.5	195.7	485.3	-289.7	30.05	3	3	13.63	24
0 vs. 2.0	195.7	449.3	-253.6	30.05	3	3	11.94	24
0.5 vs. 2.0	485.3	449.3	36.05	30.05	3	3	1.697	24
VXL
0 vs. 0.5	54.67	41	13.67	30.05	3	3	0.6433	24
0 vs. 2.0	54.67	68.1	-13.44	30.05	3	3	0.6324	24
0.5 vs. 2.0	41	68.1	-27.1	30.05	3	3	1.276	24
VXL/IACS
0 vs. 0.5	119.3	216	-96.67	30.05	3	3	4.55	24
0 vs. 2.0	119.3	523.3	-404	30.05	3	3	19.01	24
0.5 vs. 2.0	216	523.3	-307.3	30.05	3	3	14.46	24
PF382
	CONTROL			IACS010759			VXL			VXL/IACS
0	108.657	99.6466	91.6961	1188.34	1098.76	888.339	95.4596	90.6466	115.514	540.671	579.175	543.077
0.5	102.827	99.6466	105.477	1145.41	1265.19	994.169	46.1131	43.4629	34.4523	606.537	606.007	600.707
2	64.9767	66.5811	61.768	863.148	530.242	880	68.1855	63.3724	60.1636	772.501	747.634	730
Within each column, compare rows (simple effects within columns)
Number of families	4
Number of comparisons per family	3
Alpha	0.05
Tukey's multiple comparisons test	Mean Diff.	95.00% CI of diff.	Below threshold?	Summary	Adjusted P Value
CONTROL
0 vs. 0.5	-2.65	-171.5 to 166.2	No	ns	0.9992
0 vs. 2.0	35.56	-133.3 to 204.4	No	ns	0.8595
0.5 vs. 2.0	38.21	-130.7 to 207.1	No	ns	0.8398
IACS010759
0 vs. 0.5	-76.44	-245.3 to 92.44	No	ns	0.5052
0 vs. 2.0	300.7	131.8 to 469.6	Yes	***	0.0005
0.5 vs. 2.0	377.1	208.2 to 546.0	Yes	****	<0.0001
VXL
0 vs. 0.5	59.2	-109.7 to 228.1	No	ns	0.6607
0 vs. 2.0	36.63	-132.2 to 205.5	No	ns	0.8516
0.5 vs. 2.0	-22.56	-191.4 to 146.3	No	ns	0.9406
VXL/IACS
0 vs. 0.5	-50.11	-219.0 to 118.8	No	ns	0.7419
0 vs. 2.0	-195.7	-364.6 to -26.86	Yes	*	0.021
0.5 vs. 2.0	-145.6	-314.5 to 23.25	No	ns	0.1002
Test details	Mean 1	Mean 2	Mean Diff.	SE of diff.	N1	N2	q	DF
CONTROL
0 vs. 0.5	100	102.7	-2.65	67.62	3	3	0.05542	24
0 vs. 2.0	100	64.44	35.56	67.62	3	3	0.7436	24
0.5 vs. 2.0	102.7	64.44	38.21	67.62	3	3	0.799	24
IACS010759
0 vs. 0.5	1058	1135	-76.44	67.62	3	3	1.599	24
0 vs. 2.0	1058	757.8	300.7	67.62	3	3	6.288	24
0.5 vs. 2.0	1135	757.8	377.1	67.62	3	3	7.887	24
VXL
0 vs. 0.5	100.5	41.34	59.2	67.62	3	3	1.238	24
0 vs. 2.0	100.5	63.91	36.63	67.62	3	3	0.7661	24
0.5 vs. 2.0	41.34	63.91	-22.56	67.62	3	3	0.4719	24
VXL/IACS
0 vs. 0.5	554.3	604.4	-50.11	67.62	3	3	1.048	24
0 vs. 2.0	554.3	750	-195.7	67.62	3	3	4.093	24
0.5 vs. 2.0	604.4	750	-145.6	67.62	3	3	3.045	24

## Sheet: Suppl Fig 29 d
			Veh vs.VXL	Veh vs.IACS	Veh vs.Combo
		N-Acetylleucine	-1.2945	-1.89388	-2.81838
		IMP	2.40481	-1.32374	-2.2459
		5-L-Glutamyl-taurine	0.248476	-1.0761	-1.37384
		Cysteic acid	0.365988	-1.52374	-1.29612
		D-Galacturonate	0.216554	-0.21083	-0.47143
		Glucuronate	0.230162	-0.19816	-0.47114
		N-Acetyl-L-methionine	0.442014	0.030361	-0.41358
		N-Acetyl-L-aspartate	0.342671	-0.31121	-0.38839
		Galactaric acid	0.668474	0.380573	-0.24072
		D-Glucarate	0.669153	0.381784	-0.23914
		Taurine	0.493609	-0.08156	-0.08632
		Pantothenate	-0.24232	0.333494	0.179883
		3-Sulfinoalanine	0.003439	-0.99342	0.350637
		CMP	0.708311	-0.235	0.412798
		CDP-Ethanolamine	-0.1103	0.428183	0.419252
		Gluconic acid	1.09553	0.143533	0.42996
		2-Propylglutaric acid	0.82435	-0.07475	0.431675
		Lactate	0.854107	1.13955	0.497889
		Uridine	0.185715	1.05849	0.515996
		Mannose 6-phosphate	0.613578	-0.0174	0.522805
		Homocysteinesulfinic acid	0.713867	0.2481	0.730663
		3-Hydroxymethylglutaric acid	-0.01227	0.178935	0.741834
		Threonic acid	0.690486	-0.31087	0.746456
		2-Hydroxyadipic acid	0.008175	0.195344	0.762767
		Glutamate	0.778582	0.997753	0.890019
		Aspartate	0.549131	0.973774	0.991715
		AMP	0.961049	0.15193	1.02309
		N-Carbamoyl-L-aspartate	-1.29052	-1.0333	1.1064
		GMP	1.51041	0.132451	1.10901
		N-Acetylneuraminic acid	0.648954	0.544312	1.11646
		Oxalate	0.824375	0.320459	1.11673
		N-Acetyl-D-Glucosamine 6-Phosphate	0.778203	0.971176	1.12529
		Malonic acid	0.735422	0.381654	1.1655
		Hexoses	0.891712	0.444726	1.16656
		Acetylcysteine	1.31303	0.740703	1.22586
		Malate	0.806383	0.507201	1.2432
		Phosphocreatine	1.75376	-0.43502	1.26094
		Itaconate	0.993109	0.326586	1.38641
		Fructose 1-phosphate	0.086865	0.637922	1.39235
		Orotidine	0.827473	0.739407	1.41337
		AICAR	2.85582	1.36285	1.50256
		Pyruvate	1.11319	1.07898	1.54471
		Citrate	1.17067	0.470208	1.58112
		Succinate	0.597631	0.826799	1.64895
		Methylmalonic acid	0.602751	0.84255	1.66074
		D-Ribose 5-phosphate	0.90459	-0.04491	1.67696
		Thiosulfate	1.319	1.35571	1.72862
		Fumarate	1.01636	0.765003	1.80733
		Isocitrate	0.946375	0.385862	1.89866
		AP3A	0.708865	0.558429	1.90451
		UDP-GlcNAc	0.503899	0.921031	1.97599
		D-Erythrose 4-phosphate	1.26882	1.14377	2.05832
		Succinic acid semialdehyde	0.817434	1.17466	2.10134
		cis-Aconitate	1.0943	0.642018	2.21613
		alpha-Ketoglutarate	0.728825	1.36225	2.39407
		Glutathione	1.32069	1.30358	2.42137
		UDP	0.061863	0.340622	3.02027
		CDP	-0.5389	0.517302	3.0529
		ADP	0.833373	1.20654	3.05813
		UDP-GalNAc	0.71505	1.2683	3.25118
		Pyridoxal 5-phosphate	0.840995	0.928209	3.31371
		Flavin Mononucleotide	1.32753	1.90762	3.44745
		ATP	0.646339	1.83411	5.49416
		dTDP	-0.36387	2.66354	5.60457
		CTP	-0.74053	1.79543	5.84833
		GDP	2.23605	2.59281	5.94292
		NADH	0.835815	6.30403	6.83246
		GTP	2.14118	4.12213	8.64108
		NADPH	1.63001	7.84418	9.68686
