# Supplementary material for: Inhibition of mitochondrial complex I reverses NOTCH1-driven metabolic reprogramming in T-cell acute lymphoblastic leukemia
Source: Nat Commun. 2022 May 19;13:2801. doi: 10.1038/s41467-022-30396-3 (PMC9120040; doi:10.1038/s41467-022-30396-3)
Supplement: Supplementary file 4 — Source Data [file 41467_2022_30396_MOESM4_ESM.zip › Main and Supplementary raw data/Suppl Fig 3.xlsx]

## Sheet: Suppl Fig 3 a
	NOTCH1 mut	NOTCH1 wt	T-Lymphocytes
	117.487	113.819	45.2151
	202.502	206.699	26.4018
	134.151	178.443	24.1355
	151.026		50.6143
	70.351
	185.377
	112.14
Time (minutes)	NOTCH1 mut				NOTCH1 wt				T-Lymphocytes
	132.245	100.896	139.013	97.7926	126.846	123.538	120.29	84.6006	52.0937	57.3742	34.1951	37.1974
	179.185	225.819			225.97	200	194.125		31.1166	23.1862	24.9025
	158.669	139.467	108.422	130.045	194.442	175.481	197.735	146.112	29.1416	34.1749	9.08999
	196.324	165.248	91.505						62.5371	47.0751	42.2308
	96.6947	62.5812	61.9094	60.2186
	170.406	279.158	160.619	131.324
	116.271	106.119	114.095	112.077
Number of families	1
Number of comparisons per family	3
Alpha	0.05
Tukey's multiple comparisons test	Mean Diff.	95.00% CI of diff.	Below threshold?	Summary	Adjusted P Value
NOTCH1 mut vs. NOTCH1 wt	-27.32	-101.3 to 46.62	No	ns	0.5933	A-B
NOTCH1 mut vs. T-Lymphocytes	102.4	35.26 to 169.6	Yes	**	0.0045	A-C
NOTCH1 wt vs. T-Lymphocytes	129.7	47.89 to 211.6	Yes	**	0.0034	B-C
Test details	Mean 1	Mean 2	Mean Diff.	SE of diff.	n1	n2	q	DF
NOTCH1 mut vs. NOTCH1 wt	139	166.3	-27.32	27.38	7	3	1.411	11
NOTCH1 mut vs. T-Lymphocytes	139	36.59	102.4	24.87	7	4	5.825	11
NOTCH1 wt vs. T-Lymphocytes	166.3	36.59	129.7	30.3	3	4	6.055	11

## Sheet: Suppl Fig. 3 c_x0009_
IACS010759 (nM)	Lymphocyte T BB				Lymphocyte T EE				Lymphocyte T RB				Lymphocyte T GO				ALL SIL				CCRF-CEM				MOLT4				JURKAT				SUPT11				PF382				T-ALL1				DND41				HPB-ALL
0.05	38.1279	33.0422	25.568			48.363	40.0318	38.8555	19.0291	15.432	13.7218	12.5877	27.9105	42.1248	19.464		149.542	201.866	183.479		167.827	169.061	225.2	164.653	100.202	108.142	101.727	91.7352	82.5917	120.808	100.548	113.944	60.9312	57.3061	57.7871		81.6805	83.3064	82.8199		55.1692	59.8553	58.3641	56.878	101.12	101.136	72.3586		57.3186
1.51852		32.2035	28.4261	36.5946	24.9951	23.4824	22.4443	27.4916	16.5246	26.0749	20.9249	29.1076	11.3996	4.14831	28.9527	9.02717	111.24	128.539	132.82	127.07	147.027	124.035	119.101	138.766	81.1396	64.1065	77.5931		55.2537	72.6947	77.4966	69.5086	54.0846	68.2818	57.8229	48.4177	63.0033	66.041	72.0018	64.7533	38.947	34.0942	46.2651	35.7664	101.893	84.8956	98.7098	86.3332	56.6263
4.55556	25.673	30.635		21.1933		29.3242	32.7353	20.8777	29.9134	26.4262		29.5358	34.7834	22.247	22.7795	39.5867	67.6314	73.2219	85.3359	72.9831	117.002	93.5594	106.233	78.8562	75.4	76.6954	74.3787		37.067	44.1609	38.7838	51.101	38.3381	46.2006	47.577	40.8469	41.0551	43.5256	36.4573	40.3882	35.0891	38.6693	39.9135	43.2255	80.6586	62.1386	74.9054	58.2561	36.5754
13.6667	40.9405	31.7588	19.8174	37.176	24.7239	28.282	26.0087		13.204	11.0242	7.69481	10.5684	18.2596	10.2812	29.7271	18.3294	47.9732	39.0689	44.0549	76.4601	56.3253	56.6631	51.9713	55.7901	75.7433	71.0048	69.8259	43.9126	13.1383	21.2307	22.5946	15.7346	44.6364	54.1062	43.6854	46.3922	23.617	22.7441	24.2814	22.6251	25.3294	27.9858	30.3488	37.3052	58.6167	49.5003	44.5115	37.2433	18.8417
41	14.068	23.8272	21.7568	18.3756	32.6046	19.0758			12.7319	20.9409		14.538	8.84362	27.1088	18.8906		25.5323	35.6807	47.7752	24.4405	47.8773	27.6248	33.7472	32.1918	23.1996	17.6707	42.6508	8.205	8.09306	9.43781	9.86191	14.8429	22.5653	27.105	25.1155	28.2228	14.0884	14.4245	10.3012	10.7793	14.441	18.1107	17.3186	18.4459	19.5336	26.5687	29.9616	25.2051	12.3144
123		16.9685	21.9869	25.5009	17.8949	31.889	12.3235		2.11922	9.07339	7.86958			3.01731	18.748	18.1419	40.9447	21.9859	27.9228	17.56	28.2838	5.83238	29.7426		4.44307	2.45322	15.3794	15.4606	23.0582	5.12831	11.5331		11.6811	14.3607	10.5539	9.61518	6.79142	10.1649	10.8986	9.51744	8.2991	13.9203	22.065		9.1949	30.5395	15.6736	8.82236	7.00833
[truncated: 11 more columns]

## Sheet: Suppl Fig. 3 d
IACS010759 (nM)	PF382				TALL1				DND1				HPB-ALL				MOLT4				JURKAT				SUPT11				T-Lympho RB				T-Lympho PB				T-Lympho EE				ALL-SIL				CCRF-CEM				Lympho T GO
0.05	158.669	139.467	108.422	130.045	126.846	123.538	120.29	84.6006	196.324	165.248	91.505		96.6947	62.5812	61.9094	60.2186	181.713	271.007	116.308	101.047	180.423	276.768	161.191	127.163	267.988	210	197.41		59.1474	81.0562	48.3537	48.3616	31.1166	23.1862	24.9025		29.1416	34.1749	9.08999			179.185	225.819		124.799	96.5985	127.66	93.0767	62.5371
1.51852	132.709	90.2866	123.615		68.4673	42.7114	93.0766	40.9184	136.338	81.8281	97.4155	120.544	86.8842	60.9472	46.2128	51.6505	153.702	96.0835	163.928		119.226	145.994	109.741	118.223	107.608	120	101.408	71.1266	61.8927	81.3426	44.8701	36.4358		32.4804	25.584	30.2253	23.4806	27.8239	22.8474	12.4896	58.823	78.8335	78.027	80.1649	86.856	75.0007	79.0271	71.142	27.0956
4.55556	75.6862	71.7526	56.9333	58.6961	67.3049	52.1022	44.175	39.7705	107.258	82.2025	94.0011	78.7792	48.7359	38.2238	23.8635	30.9134	112.489	168.592	167.009	98.8342	82.4872	85.7002	85.1794	96.6592	93.1456	101.92	107.537	93.8797	54.9153	54.3533	54.188	43.1283	31.017	13.6675	17.0739	22.3972		20.3457	19.3322	14.7092	37.1995	41.5443	43.4876	40.8108	56.5514	40.7908	49.8938	47.2834	35.0235
13.6667	44.3485	41.5316	29.3881	29.3086	29.7839	26.4023	41.1256	54.311	69.3972	46.2443	46.4484	50.7481	20.7701	26.9899	22.3873	18.6332		116.427	82.0049	97.8872	42.3257	43.5742	49.8454	39.9728	110.683	97.9477	58.4147	92.9957	44.0564	46.3524	37.1955	47.5649	14.2306	21.9758	5.51843	7.69337	17.4129	18.5186	14.5699	7.6155	23.8619	20.3037	9.36774	23.541	29.5516	36.9364	35.5729	26.9589	40.2173
41	14.7853	10.1424	17.5763	15.1027	13.9543	28.9559	25.6235	25.7301	26.4746	33.238	37.9411	42.4472	14.361	18.7984	16.2409	12.9155	74.6545	60.5311	51.013	31.1834	23.0949	23.973	52.5341	24.1099	51.5154	84.6135	58.0282	85.5754	43.5584	54.0393	32.466	34.4384	18.0375	19.8669	12.3475	20.0161	8.02325	15.1168	14.3238	5.77328	12.515	15.0641	9.11194	13.4531	20.1471	20.2911	13.7601	15.8322	25.9413
123	9.20682	-2.4694	11.5608	12.0971	10.9787	17.5455	24.6353		17.1576	32.8524	14.0109	19.3994	9.64397	10.4561	8.2629		41.5296	35.5275	48.7974	42.4615	18.0916	24.9583	20.6197		27.1496	35.1231	24.2497	46.8563	23.1125	33.2977	23.869		2.80076	7.59146	6.02189	24.2033	17.955	32.9889	8.0221		21.6777	11.6993	11.5235	5.43622	10.9497	5.42654	10.1422		35.143
[truncated: 11 more columns]

## Sheet: Suppl Fig. 3 e
	NOTCH1 mut	NOTCH1 wt	T-lymphocytes
	4.63	1.43	36
	4.2	0.57	6.97
	4.3	6.19	2.89
	13		24.27
	2.7
	0.69
	3.13
	13.55
mut ver wt	0.169934
lymp ver wt	0.0848998
lymph ver mut	0.0335003

## Sheet: Suppl Fig. 3 f
IACS010759 (nM)	T lymph 5			T lymph 4			T lymph 3			T lymph 2			T lymph 1			CCRF-CEM			LOUCY			MOLT3			HPB-ALL			PF382			MOLT4			JURKAT			SUPT11			ALL SIL			T-ALL1
0.056241	92.8761	87.7579	92.1618	96.2293	81.2955	114.643	85.5867	92.6715	94.3075	90.9542	87.9222	115.742	98.6175	104.117	86.2478	94.7551	92.7481	90.4307	94.3088	90.6102	86.4501	90.5507	97.6232	95.1515	100.227	101.665	106.501	96.1774	91.4321	89.3472	95.1211	90.9826	95.1211	98	99	102	98.3769	96.5099	91.5136	88.1006	91.7158	93.6677	94.0063	100.611	123.976
0.168724	94.3849	105.535	85.2312	94.0643	90.8294	130.728	97.5953	107.062	97.5153	83.1788	106.813	110.537	94.1831	105.926	98.0311	100.251	98.1744	94.5828	95.7356	89.7827	87.1961	96.6716	104.99	103.701	105.344	106.629	108.799	95.1345	97.4006	95.3067	97.6487	100.186	97.6487	102	103	95	98.2293	100.76	95.432	97.9862	96.1583	95.5276	99.8493	103.357	123.361
0.506173	113.891	102.302	83.1969	94.6983	90.1396	140.309	104.747	98.6815	98.3105	74.0063	95.8513	112.896	96.193	100.696	85.8736	100.454	97.9169	94.8212	85.387	82.9348	84.8023	96.2313	100.427	96.3192	93.6256	104.936	105.198	101.652	98.3693	96.2113	99.134	105.478	99.134	103	101	96	100.878	99.3597	99.1199	90.326	87.1979	86.035	98.6851	100.66	126.421
1.51852	101.32	100.893	88.3831	95.6117	97.4822	132.703	99.0694	99.4139	96.519	73.8319	89.5805	94.0563	80.1406	81.5473	85.5917	85.4662	83.7962	78.7751	53.8479	57.0733	56.8944	70.9825	74.3838	71.9011	82.1287	83.8595	85.0005	104.342	100.619	96.8169	110.216	107.335	110.216	85.5885	85.1218	83.3404	97.4174	99.4998	91.3354	54.46	56.3233	54.8329	93.425	100.069	132.04
4.55556	89.2742	90.2347	79.6085	87.6669	89.6901	119.994	89.5815	89.4086	86.9947	73.7246	81.2621	105.946	90.2711	90.4503	83.2956	38.0663	38.7321	38.7074	29.6398	29.8429	35.682	39.583	38.2574	39.5814	60.4207	61.7079	64.232	69.9583	67.7622	65.4644	82.1569	82.6084	82.1569	14.9473	14.0728	10.0255	91.297	87.6407	83.3073	49.9047	51.2041	52.8914	77.7566	76.8988	101.066
13.6667	64.3127	75.4553	61.635	66.9948	61.457	101.359	75.67	73.5328	73.88	55.9313	58.0857	78.3782	66.7821	71.26	64.9839	27.1125	26.015	28.4198	8.64483	7.98379	9.12458	11.9331	11.2099	12.2958	47.8521	47.4564	46.623	48.1398	47.5479	46.6176	43.8521	41.3267	43.8521	1.70971	1.61333	1.87403	69.5348	68.066	62.2721	52.1053	52.497	52.6858	55.481	56.4103	59.4789
41	61.2046	58.8199	59.5841	62.7863	53.7621	83.7693	62.538	67.5178	62.7276	37.008	45.8463	63.9234	54.4659	61.3143	58.2916	21.2231	22.9839	22.0304	7.2324	7.64798	7.88115	6.55976	6.66147	7.6956	40.4487	40.2826	39.3508	35.1122	34.7333	33.5258	18.8037	19.3043	18.8037	1.9232	1.80064	2.26099	58.5111	58.0045	57.3158	49.438	49.6063	49.6877	48.2545	50.8459	30.4566
123	53.6171	54.0218	55.2693	55.9562	55.0484	82.1805	61.3519	65.3848	66.5033	42.0693	43.4436	53.6966	45.7522	50.545	50.7972	22.0265	23.1852	23.7331	8.98663	10.0584	9.37619	4.29598	6.33129	7.06677	36.6853	37.7792	36.9675	33.9929	32.9799	33.4358	15.2177	14.8397	15.2177	1.66795	2.44583	2.08036	53.0594	52.8602	54.0115	50.1107	51.9413	48.7804	44.6737	44.9385	25.6164

## Sheet: Suppl Fig. 3 g
IACS-010759 (nM)	PF382			Lymph 2			Lymph 1			Lymph 3			Loucy			CCRF-CEM			ALL SIL			HPB ALL			JURKAT			ALL1			SUPT11			Lymph 4-1			Lymph 5-2			lymph 5-3			MOLT3			MOLT4
0.05	103.276	100.466	96.258	103.697	95.646	98.6565	96.3852	105.326	98.2888	101.025	99.398	99.5768	99.6803	95.5838	104.736	97.0495	96.9151	106.035	100.052	97.3105	102.638	72.6223	114.573	112.805	90.5782	106.443	102.978	97.9963	104.743	97.2609	98.4084	100.478	101.117	95.2105	100.583	105.207	93.0362	96.8989	110.065	96.5759	98.0046	105.419	98.5324	99.5225	101.945	83.1271	106.722	110.151
1.51852	101.03	88.2383	106.655	61.6553	67.3369	74.3512	115.526	106.541	93.7141	115.005	102.299	110.877	85.6111	108.96	91.3948	72.127	86.889	88.3753	54.3738	48.9072	55.8702	84.478	69.0935	91.5848	92.1732	67.3179	69.4178	84.6389	83.1405	71.6767	86.1875	82.1224	78.064	98.1216	102.396	93.4739	116.134	90.6851	115.379	120.906	117.098	115.319	85.0614	79.8311	76.2611	93.7495	113.83	108.969
4.55556	72.128	77.2619	71.5074	64.5312	78.7702	77.5076	106.518	106.894	108.104	119.427	114.966	125.245	99.4608	82.0519	82.8724	74.1067	79.2373	55.2805	42.0058	41.2988	39.1645	42.0779	52.3029	49.242	52.1497	54.2456	51.2087	60.0918	61.4852	63.2067	58.8359	55.9879	56.2209	88.8343	88.971	83.8156	76.0097	77.715	77.6857	108.297	104.15	100.003	61.4212	52.826	53.3914	68.3312	59.4605	64.4184
13.6667	63.8867	60.3249	50.6571	56.4648	67.2668	83.8204	110.847	94.9242	100.246	130.484	120.504	124.704	74.2518	72.2411	88.8005	14.2409	18.4076	17.5586	38.4975	38.143	41.2775	51.5051	33.9417	49.5316	46.3541	45.9869	47.3644	48.8132	52.2754	45.5229	45.2334	41.3644	49.9734	82.7378	88.4191	78.7565	77.3201	96.039	77.2956	100.034	100.771	102.625	48.4298	45.3748	37.0552	55.7936	59.0976	56.8362
41	50.1845	69.179	52.3331	67.407	72.2469	80.4536	101.527	102.448	102.75	115.276	131.138	106.975	75.3958	75.338	76.4069	13.9954	15.7568	14.0608	48.162	47.4729	48.6774	41.2531	47.2928	37.0389	48.3409	45.7742	39.6309	39.6052	44.9919	43.7603	32.3154	39.5885	39.1426	77.446	87.3353	82.3483	64.7749	72.2198	75.4942	101.116	101.741	99.2508	34.3607	33.237	35.6924	62.7577	62.0854	59.0592
123		54.1937	55.1166	91.0451	71.4753	81.0147	99.4381	93.5758	74.6932	117.224	108.48	97.2644	74.3096	72.9633	80.411	10.1837	15.3084	9.87525	38.7056	39.9158	38.0101	38.637	39.8258	43.1257	47.5817	48.9031	47.2139	40.0519	40.025	42.6813	35.5566	36.3075	32.7269	83.9119	72.4527	70.8335	59.9964	66.3087	65.298	100.92	102.976	101.058	30.377	26.6586	26.7833	53.1598	60.741	52.0714

## Sheet: Suppl Fig. 3 h
IACS-010759 (nM)	PDX 1921			PDX 4911			PDX CUL76 Notch1, PTENwt			MDX Notch1, PTENwt			PDX 7 Notch1 wt			PDX 1-4 mut			TALL PS7 Notch1, TP53, PTENwt			TALL PS8 Notch1, TP53, PTENwt			TALL PS 9 Notch1, EZH2, WT1, PTENwt			PDX D115 Notch1			TALL PS6 Notch1, EZH2, WT1, PTENwt			PDX 12780 Notch1, PTENwt			PDX 22330 PTENmut Notch wt			TALL PS5 ASXL1, PTPN11 Notch wt			PDX CU178 Notch1 mut, PTENwt			TALL PS 10 TET2, U2AF1, DNMT3A Notch1 wt			TALL PS3 ASXL1, PTPN11
0.05	108.07	101.171	90.7846	92.2317	103.953	103.87	102.368	102.643	94.9893	103.136	102.822	94.0423	99.4616	99.0579	101.615	101.832	99.26	98.9077	97.4244	95.4087	107.279	107.582	98.555	93.863	97.719	84.1843	118.112	91.7798	100.782	107.452	97.4008	109.364	93.2348	79.0605	95.9395	125	104.086	96.5591	99.4265	101.95	96.9037	101.147	81.2465	114.295	104.471	99.5151	95.2653	105.277	100
1.51852	92.2291	90.1121	90.7596	94.4826	79.3302	75.7617	92.3465	79.7739	68.7596	3.38685	2.69881	4.54424	95.2894	94.6164	90.3096	56.4482	59.7252	57.7519	105.263	86.4502	68.869	71.8309	90.8766	78.1776	102.659	121.707	108.308	110.609	94.2615	98.9903	82.3215	81.9299	57.8779	113.455	79.7771	95.5414	122.975	88.7455	117.348	52.2936	81.7661	71.3303	14.9236	11.71	11.0622	116.144	78.7792	62.0936	43.2
4.55556	91.1083	102.266	102.889	68.6797	72.6325	72.2481	73.2814	73.7702	66.2237	1.15206	1.38141	0.86938	92.463	91.2517	96.9044	58.9852	52.3256	53.0655	102.016	106.383	93.1691	78.3249	79.3223	75.9109	94.1843	98.6707	75.6344	101.088	94.0198	92.9531	62.3108	63.7351	69.3253	94.9045	82.1656	82.8025	105.914	77.3835	99.4982	57.1101	67.2018	45.4128	9.71637	8.3957	11.6345	84.1415	75.6703	72.4187	29.2
13.6667	84.7821	78.9041	86.2017	68.6797	64.3426	65.6053	58.8604	62.7712	59.0437	1.16806	1.12539	0.917382	83.5801	77.2544	76.1777	50.3876	38.3721	36.1875	77.0437	66.4054	62.9339	76.0016	77.2369	77.6676	92.7492	95.2568	70.2568	86.1196	70.17	100.832	51.2017	38.1698	37.7782	74.9204	80.9713	80.8121	71.3979	84.8387	85.233	57.2248	55.0459	72.5917	6.5216	11.1251	5.74178	64.5465	66.2578	60.4393	17.6571
41	79.452	75.193	73.7983	66.9503	61.4054	61.9544	60.1283	62.267	60.4186	1.02405	1.34407	1.01339	81.6958	67.5639	67.5639	27.2023	26.7442	31.8182	61.3662	62.1501	62.1501	82.8413	73.9219	73.4572	101.299	90.423	79.426	58.7073	64.0404	58.6006	18.9069	52.982	70.9097	23.4076	21.7357	18.7898	82.4014	70.4301	72.5807	54.7018	49.1972	64.4495	6.5216	7.031	5.39589	58.3286	51.854	64.0616	15.7143
123	73.1507	75.9402	70.7098	60.5819	61.8446	69.3934	59.8381	53.9108	54.5066	0.949384	0.629367	0.528028	75.3701	71.7362	75.2355	20.3312	27.2023	26.0042	30.0112	26.3158	33.8186	79.8209	86.1733	87.318	85.9366	73.142	75.2568	31.046	52.0373	52.3857	44.8994	37.0483	39.8433	8.83758	14.6497	18.7102	77.3835	60.8602	73.1541	71.445	50.6881	54.1284	3.82366	3.7985	4.65379	52.6526	61.1523	52.8808	14.4571
[truncated: 29 more columns]

## Sheet: Suppl Fig. 3 i 
	CONTROL	DLL4	IACS-010759	DLL4+IACS
	97.1395	80.4812	70.2356	71.8792
	100	102.726	109.227	100.526
	100	121.231	130.399	114.077

## Sheet: Suppl Fig. 3 j
	CONTROL	DLL4	IACS-010759	DLL4+IACS
	0.796284	1.14281	0.803657	5.40072
	0.306571	0.238044	4.46152	6.8131
	0.368691	0	4.62707	4.93308

## Sheet: Suppl Fig. 3 k
	- DLL4			+ DLL4
0	100.134	100	100	100	100	99.9997
0.018747	100.04	87.4557	97.7898	100.553	92.9674	98.4627
0.056241	95.0651	83.536	94.9927	96.8991	93.3883	87.5808
0.168724	87.7921	80.8485	83.6981	90.7403	78.4163	81.0663
0.506173	85.2052	67.4964	77.767	89.6571	73.1466	77.9266
1.51852	80.8339	63.0195	71.9384	86.3165	69.3143	72.984
4.55556	70.386	69.6858	61.3605	74.4952	76.1343	64.7584
13.6667	74.4537	88.2396	69.7023	74.9313	88.3977	68.4614
41	74.4937	88.6637	68.7005	78.2666	86.3677	72.2207
123	73.301	91.9917	75.3333	77.5495	89.1485	77.8461
