# Supplementary material for: Inhibition of mitochondrial complex I reverses NOTCH1-driven metabolic reprogramming in T-cell acute lymphoblastic leukemia
Source: Nat Commun. 2022 May 19;13:2801. doi: 10.1038/s41467-022-30396-3 (PMC9120040; doi:10.1038/s41467-022-30396-3)
Supplement: Supplementary file 4 — Source Data [file 41467_2022_30396_MOESM4_ESM.zip › Main and Supplementary raw data/Suppl Fig 32.xlsx]

## Sheet: suppl Fig 32 a
D115	Vehicle	IACS-010759			CU76	Vehicle	IACS-010759			PDX80	Vehicle	IACS010759	VXL	VXL +IACS010759
	33	3				120	12					51.59	41.59	32
	36	12				96	17				67.77	53.76		24.79
	47					64	39				64.74		34.13
	48					102	34				66.22	51.12	38.11	34.43
Table Analyzed	OCR				Table Analyzed	OCR				Table Analyzed	Copy of OCR Data Basal
										Data sets analyzed	A-D
Column B	IACS-010759				Column B	IACS-010759
vs.	vs.				vs.	vs.				ANOVA summary
Column A	Vehicle				Column A	Vehicle				F	69.56
										P value	<0.0001
Unpaired t test					Unpaired t test					P value summary	****
P value	0.0062				P value	0.0019				Significant diff. among means (P < 0.05)?	Yes
P value summary	**				P value summary	**				R square	0.9631
Significantly different (P < 0.05)?	Yes				Significantly different (P < 0.05)?	Yes
One- or two-tailed P value?	Two-tailed				One- or two-tailed P value?	Two-tailed				Brown-Forsythe test
t, df	t=5.282, df=4				t, df	t=5.237, df=6				F (DFn, DFd)	0.7716 (3, 8)
										P value	0.5416
How big is the difference?					How big is the difference?					P value summary	ns
Mean of column A	41				Mean of column A	95.5				Are SDs significantly different (P < 0.05)?	No
Mean of column B	7.5				Mean of column B	25.5
Difference between means (B - A) ± SEM	-33.50 ± 6.342				Difference between means (B - A) ± SEM	-70.00 ± 13.37				Bartlett's test
95% confidence interval	-51.11 to -15.89				95% confidence interval	-102.7 to -37.29				Bartlett's statistic (corrected)
R squared (eta squared)	0.8746				R squared (eta squared)	0.8205				P value
										P value summary
F test to compare variances					F test to compare variances					Are SDs significantly different (P < 0.05)?
F, DFn, Dfd					F, DFn, Dfd	3.212, 3, 3
P value					P value	0.3635				ANOVA table	SS	DF	MS	F (DFn, DFd)	P value
P value summary					P value summary	ns				Treatment (between columns)	2262	3	753.9	F (3, 8) = 69.56	P<0.0001
Significantly different (P < 0.05)?					Significantly different (P < 0.05)?	No				Residual (within columns)	86.7	8	10.84
										Total	2348	11
Data analyzed					Data analyzed
Sample size, column A	4				Sample size, column A	4				Data summary
Sample size, column B	2				Sample size, column B	4				Number of treatments (columns)	4
										Number of values (total)	12

## Sheet: suppl Fig 32 b
z-score			IACS vs Vehicle	VXL vs Vehicle	IACS+VXL vs Vehicle	IACS+VXL vs IACS	IACS+VXL vs VXL
	GO_EXECUTION_PHASE_OF_APOPTOSIS		0.138676	2.66514	2.88872	1.83849	-1.82541
	GO_NEGATIVE_REGULATION_OF_CELLULAR_CATABOLIC_PROCESS		1.09041	1.37264	2.64486	0.344649	-0.80812
	GO_CELLULAR_COMPONENT_DISASSEMBLY_INVOLVED_IN_EXECUTION_PHASE_OF_APOPTOSIS		0.298344	3.32692	2.59042	1.94057	-1.65955
	GO_NEGATIVE_REGULATION_OF_PROTEIN_CATABOLIC_PROCESS		1.43829	1.82492	2.56359	-0.10978	-1.3446
	GO_NEGATIVE_REGULATION_OF_CATABOLIC_PROCESS		1.305	1.71299	1.99928	0.099752	-1.00567
	REACTOME_MITOCHONDRIAL_TRNA_AMINOACYLATION		0.086957	0.94541	1.89104	1.06309	1.596
	DEBIASI_APOPTOSIS_BY_REOVIRUS_INFECTION_UP		1.37319	1.80018	1.82073	1.54095	0.02016
	GO_MITOCHONDRIAL_FUSION		0.483587	1.33767	1.81802	0.542018	-0.16616
	PENG_GLUTAMINE_DEPRIVATION_UP		1.87231	2.23339	1.79609	-0.42486	-2.16884
	GO_INTRINSIC_COMPONENT_OF_MITOCHONDRIAL_OUTER_MEMBRANE		0.23811	1.67788	1.71497	1.91947	-1.03673
	GO_COENZYME_CATABOLIC_PROCESS		0.568961	0.344274	1.71239	0.118702	0.740583
	ALCALA_APOPTOSIS		2.35142	1.3275	1.70476	0.153965	0.673675
	HAMAI_APOPTOSIS_VIA_TRAIL_UP		1.80896	1.57107	1.69495	1.09311	0.269142
	GO_POLYSACCHARIDE_CATABOLIC_PROCESS		2.26734	2.37378	1.6775	0.270994	-1.00033
	CONCANNON_APOPTOSIS_BY_EPOXOMICIN_UP		-0.55026	1.47155	1.60027	1.54515	0.924414
	GO_MITOCHONDRIAL_FISSION		0.653758	1.55397	1.50223	1.49178	-0.62021
	BIOCARTA_TCAPOPTOSIS_PATHWAY		-0.931	1.78522	1.46306	2.31399	-1.14546
	GO_HISTONE_MRNA_CATABOLIC_PROCESS		0.267098	1.09898	1.36241	0.728281	0.095694
	GO_POSITIVE_REGULATION_OF_MITOCHONDRIAL_FISSION		0.138016	1.73715	1.34963	1.48223	-1.30995
	GO_REGULATION_OF_TRIGLYCERIDE_CATABOLIC_PROCESS		1.24481	-0.10612	1.24245	-0.5369	0.638411
	GO_CELLULAR_CARBOHYDRATE_CATABOLIC_PROCESS		1.90696	1.76966	1.23784	0.056405	-0.21119
	GO_REGULATION_OF_MRNA_CATABOLIC_PROCESS		-0.19492	1.41529	1.1775	1.86039	-0.74633
	RAMJAUN_APOPTOSIS_BY_TGFB1_VIA_SMAD4_DN		0.195193	1.88033	1.1368	1.66145	-1.81913
	GO_MISFOLDED_OR_INCOMPLETELY_SYNTHESIZED_PROTEIN_CATABOLIC_PROCESS		1.02686	2.10249	1.12498	0.505673	-0.26979
	GO_NEGATIVE_REGULATION_OF_CELLULAR_PROTEIN_CATABOLIC_PROCESS		1.23543	1.15657	1.09136	0.125164	-0.58735
	GO_PROTEIN_CATABOLIC_PROCESS		1.08675	1.48137	0.977706	0.082781	-0.87506
	GO_REGULATION_OF_MITOCHONDRIAL_FISSION		0.366305	1.55886	0.931521	0.519393	-2.26753
	GO_MACROMOLECULE_CATABOLIC_PROCESS		1.101	1.53555	0.860683	-0.10643	0.069952
	GO_POSITIVE_REGULATION_OF_NUCLEOTIDE_CATABOLIC_PROCESS		-0.18806	0.530134	0.85396	1.28834	0.224655
	GO_REGULATION_OF_CATABOLIC_PROCESS		0.558765	1.60318	0.793346	2.31059	-1.84615
	RAMJAUN_APOPTOSIS_BY_TGFB1_VIA_MAPK1_DN		-1.37104	-1.04694	-1.88859	-1.55715	-1.08469
	PENG_GLUTAMINE_DEPRIVATION_DN		-1.22634	-1.28833	-1.94642	-2.17349	-0.05838
	GO_MITOCHONDRIAL_RESPIRATORY_CHAIN_COMPLEX_I_BIOGENESIS		-0.57713	-1.54827	-1.95581	-1.24484	0.883933
	GO_MITOCHONDRIAL_ENVELOPE		-1.03196	-1.84505	-1.98016	-1.08181	0.810223
	GO_AMINOGLYCAN_CATABOLIC_PROCESS		-1.92737	-1.87471	-2.02384	-1.45344	-0.49939
	GO_GLUCOSE_CATABOLIC_PROCESS		-2.6747	-1.81274	-2.03737	-1.80708	-1.04808
	GO_MITOCHONDRIAL_TRANSMEMBRANE_TRANSPORT		-1.22726	-1.99766	-2.05388	-1.70585	-0.43422
	GO_ORGANOPHOSPHATE_CATABOLIC_PROCESS		-1.43008	-0.82895	-2.08846	-0.86587	0.073835
	GO_ASPARTATE_FAMILY_AMINO_ACID_CATABOLIC_PROCESS		0.150709	-1.10301	-2.09512	-1.78249	-0.01869
	GO_SMALL_MOLECULE_CATABOLIC_PROCESS		-1.04578	-1.63988	-2.09807	-1.53804	0.371179
	GO_AMINE_CATABOLIC_PROCESS		-1.70813	-0.66433	-2.11363	1.02598	-0.13698
	GO_CELLULAR_LIPID_CATABOLIC_PROCESS		-1.82434	-1.66469	-2.15781	-1.40041	0.348454
	GO_MITOCHONDRIAL_PROTEIN_COMPLEX		-0.67124	-1.60779	-2.21416	-1.38076	0.851613
	WONG_MITOCHONDRIA_GENE_MODULE		-1.85442	-1.64104	-2.22914	-1.39336	0.768734
	GO_STEROID_CATABOLIC_PROCESS		-1.56193	-2.02125	-2.2437	-0.93205	0.051049
	REACTOME_MITOCHONDRIAL_PROTEIN_IMPORT		0.671033	-1.77395	-2.25718	-1.87717	0.12901
	GO_ALCOHOL_CATABOLIC_PROCESS		-2.21843	-2.01337	-2.3499	-1.80718	-0.84236
	CONCANNON_APOPTOSIS_BY_EPOXOMICIN_DN		-1.22217	-1.81905	-2.38039	-1.91238	0.010819
	GO_MONOCARBOXYLIC_ACID_CATABOLIC_PROCESS		-0.89948	-1.64623	-2.43266	-0.99274	0.624285
	GO_LIPID_CATABOLIC_PROCESS		-2.11724	-1.70195	-2.53623	-1.29382	0.175412
	REACTOME_PYRIMIDINE_CATABOLISM		-2.6753	-0.88869	-2.64262	1.03992	0.126805
	GO_MITOCHONDRIAL_MEMBRANE_PART		-1.03268	-1.65804	-2.66107	-1.21312	0.843143
	GO_INNER_MITOCHONDRIAL_MEMBRANE_PROTEIN_COMPLEX		-1.01271	-1.62784	-2.80177	-1.51584	0.848088
	GO_SINGLE_ORGANISM_CATABOLIC_PROCESS		-1.77639	-1.69987	-2.87204	-1.48867	0.305529
	GO_MITOCHONDRIAL_ELECTRON_TRANSPORT_CYTOCHROME_C_TO_OXYGEN		-2.58518	-1.63435	-2.93928	-2.17403	0.573227
	REACTOME_RNA_POL_I_RNA_POL_III_AND_MITOCHONDRIAL_TRANSCRIPTION		-2.21332	-1.61359	-4.21226	2.06283	1.4867
