# Supplementary material for: Inhibition of mitochondrial complex I reverses NOTCH1-driven metabolic reprogramming in T-cell acute lymphoblastic leukemia
Source: Nat Commun. 2022 May 19;13:2801. doi: 10.1038/s41467-022-30396-3 (PMC9120040; doi:10.1038/s41467-022-30396-3)
Supplement: Supplementary file 4 — Source Data [file 41467_2022_30396_MOESM4_ESM.zip › Main and Supplementary raw data/Suppl Fig 33.xlsx]

## Sheet: Suppl Fig 33 c
d115
	Vehicle				IACS010759				VXL				VXL+IACS010759
	0.19	0.14	0.26	0.22	0.02	0.07	0.04	0.01	0.01	0.02	0.03	0.01	0.005	0.005	0.005	0.005
Number of families	1
Number of comparisons per family	6
Alpha	0.05
Tukey's multiple comparisons test	Mean Diff.	95.00% CI of diff.	Significant?	Summary	Adjusted P Value
Vehicle vs. IACS010759	0.1675	0.1067 to 0.2283	Yes	****	<0.0001	A-B
Vehicle vs. VXL	0.185	0.1242 to 0.2458	Yes	****	<0.0001	A-C
Vehicle vs. VXL+IACS010759	0.1975	0.1367 to 0.2583	Yes	****	<0.0001	A-D
IACS010759 vs. VXL	0.0175	-0.04325 to 0.07825	No	ns	0.8273	B-C
IACS010759 vs. VXL+IACS010759	0.03	-0.03075 to 0.09075	No	ns	0.4857	B-D
VXL vs. VXL+IACS010759	0.0125	-0.04825 to 0.07325	No	ns	0.9267	C-D
Test details	Mean 1	Mean 2	Mean Diff.	SE of diff.	n1	n2	q	DF
Vehicle vs. IACS010759	0.2025	0.035	0.1675	0.02046	4	4	11.58	12
Vehicle vs. VXL	0.2025	0.0175	0.185	0.02046	4	4	12.79	12
Vehicle vs. VXL+IACS010759	0.2025	0.005	0.1975	0.02046	4	4	13.65	12
IACS010759 vs. VXL	0.035	0.0175	0.0175	0.02046	4	4	1.209	12
IACS010759 vs. VXL+IACS010759	0.035	0.005	0.03	0.02046	4	4	2.073	12
VXL vs. VXL+IACS010759	0.0175	0.005	0.0125	0.02046	4	4	0.8639	12
CU76
	Vehicle				IACS010759				VXL				VXL+IACS010759
	0.2	0.32	0.43	0.3	0.12	0.16	0.13	0.12	0.12	0.11	0.15	0.1	0.04	0.04	0.04	0.04
Number of families	1
Number of comparisons per family	6
Alpha	0.05
Tukey's multiple comparisons test	Mean Diff.	95.00% CI of diff.	Significant?	Summary	Adjusted P Value
Vehicle vs. IACS010759	0.18	0.07653 to 0.2835	Yes	**	0.0012	A-B
Vehicle vs. VXL	0.1925	0.08903 to 0.2960	Yes	***	0.0007	A-C
Vehicle vs. VXL+IACS010759	0.2725	0.1690 to 0.3760	Yes	****	<0.0001	A-D
IACS010759 vs. VXL	0.0125	-0.09097 to 0.1160	No	ns	0.9834	B-C
IACS010759 vs. VXL+IACS010759	0.0925	-0.01097 to 0.1960	No	ns	0.0855	B-D
VXL vs. VXL+IACS010759	0.08	-0.02347 to 0.1835	No	ns	0.1536	C-D
Test details	Mean 1	Mean 2	Mean Diff.	SE of diff.	n1	n2	q	DF
Vehicle vs. IACS010759	0.3125	0.1325	0.18	0.03485	4	4	7.304	12
Vehicle vs. VXL	0.3125	0.12	0.1925	0.03485	4	4	7.811	12
Vehicle vs. VXL+IACS010759	0.3125	0.04	0.2725	0.03485	4	4	11.06	12
IACS010759 vs. VXL	0.1325	0.12	0.0125	0.03485	4	4	0.5072	12
IACS010759 vs. VXL+IACS010759	0.1325	0.04	0.0925	0.03485	4	4	3.754	12
VXL vs. VXL+IACS010759	0.12	0.04	0.08	0.03485	4	4	3.246	12
PDX80
	Veicle				IACS010759				VXL				VXL+IACS010759
	0.16	0.3	0.21	0.3	0.06	0.09	0.04	0.05	0.07	0.12	0.05	0.1	0.01	0.03	0.01	0.01
Number of families	1
Number of comparisons per family	6
Alpha	0.05
Tukey's multiple comparisons test	Mean Diff.	95.00% CI of diff.	Significant?	Summary	Adjusted P Value
Veicle vs. IACS010759	0.1825	0.09880 to 0.2662	Yes	***	0.0002	A-B
Veicle vs. VXL	0.1575	0.07380 to 0.2412	Yes	***	0.0006	A-C
Veicle vs. VXL+IACS010759	0.2275	0.1438 to 0.3112	Yes	****	<0.0001	A-D
IACS010759 vs. VXL	-0.025	-0.1087 to 0.05870	No	ns	0.8117	B-C
IACS010759 vs. VXL+IACS010759	0.045	-0.03870 to 0.1287	No	ns	0.4164	B-D
VXL vs. VXL+IACS010759	0.07	-0.01370 to 0.1537	No	ns	0.1136	C-D
Test details	Mean 1	Mean 2	Mean Diff.	SE of diff.	n1	n2	q	DF
Veicle vs. IACS010759	0.2425	0.06	0.1825	0.02819	4	4	9.155	12
Veicle vs. VXL	0.2425	0.085	0.1575	0.02819	4	4	7.901	12
Veicle vs. VXL+IACS010759	0.2425	0.015	0.2275	0.02819	4	4	11.41	12
IACS010759 vs. VXL	0.06	0.085	-0.025	0.02819	4	4	1.254	12
IACS010759 vs. VXL+IACS010759	0.06	0.015	0.045	0.02819	4	4	2.257	12
VXL vs. VXL+IACS010759	0.085	0.015	0.07	0.02819	4	4	3.511	12

## Sheet: Suppl Fig 33 d
D115
	day 1																day 5
	Vehicle				IACS010759				VXL				VXL+IACS010759				Vehicle 5				IACS010759 5				VXL 5				VXL+IACS010759 5
	4.86	6.29	7.48	3.45	8.15	5.26	6.62	4.47	2.41	5.41	4.85	7.09	5.4	10.09	4.73	7.01	14.7997	22.4607	80.8917	43.5396	0.148807	66.6216	33.3333	28.6301	42.5379	15.5422	3.18492		44.8276	39.9598	8.9
CU76
	Vehicle				IACS010759				VXL				VXL+IACS010759				Vehicle				IACS010759				VXL				VXL+IACS010759
	12	14	18.7	7.77	20.26	14	11	15.44	13.78	9.83	19.81	15.17	13.5	14.9	8.24	19.58	67.8	71.6	91.5	74.8	91	63.7	91.9	74.5	7	47.5	22.6	28.4	8.2	5.2	5.5	8.9
	Number of families	1
	Number of comparisons per family	6
	Alpha	0.05
	Tukey's multiple comparisons test	Mean Diff.	95.00% CI of diff.	Significant?	Summary	Adjusted P Value
	Vehicle vs. IACS010759	-3.85	-29.10 to 21.40	No	ns	0.9678	E-F
	Vehicle vs. VXL	50.05	24.80 to 75.30	Yes	***	0.0004	E-G
	Vehicle vs. VXL+IACS010759	69.48	44.22 to 94.73	Yes	****	<0.0001	E-H
	IACS010759 vs. VXL	53.9	28.65 to 79.15	Yes	***	0.0002	F-G
	IACS010759 vs. VXL+IACS010759	73.33	48.07 to 98.58	Yes	****	<0.0001	F-H
	VXL vs. VXL+IACS010759	19.43	-5.828 to 44.68	No	ns	0.1565	G-H
	Test details	Mean 1	Mean 2	Mean Diff.	SE of diff.	n1	n2	q	DF
	Vehicle vs. IACS010759	76.43	80.28	-3.85	8.506	4	4	0.6401	12
	Vehicle vs. VXL	76.43	26.38	50.05	8.506	4	4	8.322	12
	Vehicle vs. VXL+IACS010759	76.43	6.95	69.48	8.506	4	4	11.55	12
	IACS010759 vs. VXL	80.28	26.38	53.9	8.506	4	4	8.962	12
	IACS010759 vs. VXL+IACS010759	80.28	6.95	73.33	8.506	4	4	12.19	12
	VXL vs. VXL+IACS010759	26.38	6.95	19.43	8.506	4	4	3.23	12
PDX80
		Veicle				IACS010759				VXL				VXL+IACS010759				Veicle5				IACS010759 5				VXL 5				VXL+IACS010759 5
day 1		22.17	23.65	21.01	24.94	16.71	17.6	15.33	16.14	23.23	20.64	21.15	22.92	17.43	18.43	15.29	16.46	28.79	41.05	48.28	65.61	30.2	39.95	22.15	47.5	14.99	8.93	38.23	8.85	6.23	7.41	18.98	3.14
Number of families	1
Number of comparisons per family	6
Alpha	0.05
Tukey's multiple comparisons test	Mean Diff.	95.00% CI of diff.	Significant?	Summary	Adjusted P Value
Veicle5 vs. IACS010759 5	10.98	-14.78 to 36.75	No	ns	0.6001	E-F
Veicle5 vs. VXL 5	28.18	2.418 to 53.95	Yes	*	0.0308	E-G
Veicle5 vs. VXL+IACS010759 5	36.99	11.23 to 62.76	Yes	**	0.0052	E-H
IACS010759 5 vs. VXL 5	17.2	-8.565 to 42.96	No	ns	0.2476	F-G
IACS010759 5 vs. VXL+IACS010759 5	26.01	0.2450 to 51.77	Yes	*	0.0476	F-H
VXL 5 vs. VXL+IACS010759 5	8.81	-16.95 to 34.57	No	ns	0.744	G-H
Test details	Mean 1	Mean 2	Mean Diff.	SE of diff.	n1	n2	q	DF
Veicle5 vs. IACS010759 5	45.93	34.95	10.98	8.678	4	4	1.79	12
Veicle5 vs. VXL 5	45.93	17.75	28.18	8.678	4	4	4.593	12
Veicle5 vs. VXL+IACS010759 5	45.93	8.94	36.99	8.678	4	4	6.028	12
IACS010759 5 vs. VXL 5	34.95	17.75	17.2	8.678	4	4	2.803	12
IACS010759 5 vs. VXL+IACS010759 5	34.95	8.94	26.01	8.678	4	4	4.239	12
VXL 5 vs. VXL+IACS010759 5	17.75	8.94	8.81	8.678	4	4	1.436	12

## Sheet: Suppl Fig 33 e
D115
		Vehicle				IACS010759				VXL				VXL+IACS010759
		82.3529	73.0893	94.6806	87.3404	3.91261	78.4232	72.2162	69.1558	19.9301	16.6355	52.9777	41.8301	59.4203	72.818	32.7907	63.4518
Number of families	1
Number of comparisons per family	6
Alpha	0.05
Tukey's multiple comparisons test	Mean Diff.	95.00% CI of diff.	Significant?	Summary	Adjusted P Value
Vehicle vs. IACS010759	28.44	-17.31 to 74.18	No	ns	0.3004	A-B
Vehicle vs. VXL	51.52	5.778 to 97.27	Yes	*	0.026	A-C
Vehicle vs. VXL+IACS010759	27.25	-18.50 to 72.99	No	ns	0.3338	A-D
IACS010759 vs. VXL	23.08	-22.66 to 68.83	No	ns	0.4682	B-C
IACS010759 vs. VXL+IACS010759	-1.193	-46.94 to 44.55	No	ns	0.9998	B-D
VXL vs. VXL+IACS010759	-24.28	-70.02 to 21.47	No	ns	0.4271	C-D
Test details	Mean 1	Mean 2	Mean Diff.	SE of diff.	n1	n2	q	DF
Vehicle vs. IACS010759	84.37	55.93	28.44	15.41	4	4	2.61	12
Vehicle vs. VXL	84.37	32.84	51.52	15.41	4	4	4.729	12
Vehicle vs. VXL+IACS010759	84.37	57.12	27.25	15.41	4	4	2.501	12
IACS010759 vs. VXL	55.93	32.84	23.08	15.41	4	4	2.119	12
IACS010759 vs. VXL+IACS010759	55.93	57.12	-1.193	15.41	4	4	0.1095	12
VXL vs. VXL+IACS010759	32.84	57.12	-24.28	15.41	4	4	2.228	12
CU76
	Vehicle				IACS010759				VXL				VXL+IACS010759
	87.0613	91.4923	95.6298	90.9518	81.3656	84.2848	89.7604	81.1966	26.8	79.386	15.6499	55.0532	11.7419	8.08143	31.8097	23.6326
Number of families	1
Number of comparisons per family	6
Alpha	0.05
Tukey's multiple comparisons test	Mean Diff.	95.00% CI of diff.	Significant?	Summary	Adjusted P Value
Vehicle vs. IACS010759	7.132	-25.59 to 39.86	No	ns	0.9146	A-B
Vehicle vs. VXL	47.06	14.34 to 79.79	Yes	**	0.0052	A-C
Vehicle vs. VXL+IACS010759	72.47	39.74 to 105.2	Yes	***	0.0001	A-D
IACS010759 vs. VXL	39.93	7.205 to 72.65	Yes	*	0.016	B-C
IACS010759 vs. VXL+IACS010759	65.34	32.61 to 98.06	Yes	***	0.0004	B-D
VXL vs. VXL+IACS010759	25.41	-7.319 to 58.13	No	ns	0.1514	C-D
Test details	Mean 1	Mean 2	Mean Diff.	SE of diff.	n1	n2	q	DF
Vehicle vs. IACS010759	91.28	84.15	7.132	11.02	4	4	0.9151	12
Vehicle vs. VXL	91.28	44.22	47.06	11.02	4	4	6.038	12
Vehicle vs. VXL+IACS010759	91.28	18.82	72.47	11.02	4	4	9.298	12
IACS010759 vs. VXL	84.15	44.22	39.93	11.02	4	4	5.123	12
IACS010759 vs. VXL+IACS010759	84.15	18.82	65.34	11.02	4	4	8.383	12
VXL vs. VXL+IACS010759	44.22	18.82	25.41	11.02	4	4	3.26	12
PDX80
	Veicle				IACS010759				VXL				VXL+IACS010759
	94.2	96.1	94.9	93.3	82.8	83.4	77.4	88.1	77	77.7	95.5	78.5	68.2	79	66.7	60.7
Number of families	1
Number of comparisons per family	6
Alpha	0.05
Tukey's multiple comparisons test	Mean Diff.	95.00% CI of diff.	Significant?	Summary	Adjusted P Value
Veicle vs. IACS010759	11.7	-1.493 to 24.89	No	ns	0.0886	A-B
Veicle vs. VXL	12.45	-0.7431 to 25.64	No	ns	0.0666	A-C
Veicle vs. VXL+IACS010759	25.98	12.78 to 39.17	Yes	***	0.0004	A-D
IACS010759 vs. VXL	0.75	-12.44 to 13.94	No	ns	0.9982	B-C
IACS010759 vs. VXL+IACS010759	14.28	1.082 to 27.47	Yes	*	0.0328	B-D
VXL vs. VXL+IACS010759	13.53	0.3319 to 26.72	Yes	*	0.0439	C-D
Test details	Mean 1	Mean 2	Mean Diff.	SE of diff.	n1	n2	q	DF
Veicle vs. IACS010759	94.63	82.93	11.7	4.444	4	4	3.723	12
Veicle vs. VXL	94.63	82.18	12.45	4.444	4	4	3.962	12
Veicle vs. VXL+IACS010759	94.63	68.65	25.98	4.444	4	4	8.266	12
IACS010759 vs. VXL	82.93	82.18	0.75	4.444	4	4	0.2387	12
IACS010759 vs. VXL+IACS010759	82.93	68.65	14.28	4.444	4	4	4.543	12
VXL vs. VXL+IACS010759	82.18	68.65	13.53	4.444	4	4	4.304	12
