# Supplementary material for: Inhibition of mitochondrial complex I reverses NOTCH1-driven metabolic reprogramming in T-cell acute lymphoblastic leukemia
Source: Nat Commun. 2022 May 19;13:2801. doi: 10.1038/s41467-022-30396-3 (PMC9120040; doi:10.1038/s41467-022-30396-3)
Supplement: Supplementary file 4 — Source Data [file 41467_2022_30396_MOESM4_ESM.zip › Main and Supplementary raw data/Suppl Fig 5.xlsx]

## Sheet: Suppl Fig 5 a
	Viability reduction	OCR basal			OCR basal
	69.184	32.246		Best-fit values
	102.006	42.4168		Slope	-1.275
	125.231	15.1926		Y-intercept	162.9
	83.3045	29.8331		X-intercept	127.7
	78.4311	58		1/slope	-0.7842
	48.8705	110
	45.5237	57		Std. Error
	58.2896	178.296		Slope	0.4011
	16.7357	181.685		Y-intercept	26.91
	39.306	100.452
	44.9928	104.473		95% Confidence Intervals
	46.5685	91.5383		Slope	-2.149 to -0.4013
	43.6199	52.1896		Y-intercept	104.2 to 221.5
	57.2425	131.042		X-intercept	97.03 to 275.9
				Goodness of Fit
				R squared	0.4572
				Sy.x	40.66
				Is slope significantly non-zero?
				F	10.11
				DFn, DFd	1, 12
				P value	0.0079
				Deviation from zero?	Significant
				Equation	Y = -1.275*X + 162.9
				Data
				Number of X values	14
				Maximum number of Y replicates	1
				Total number of values	14
				Number of missing values	0

## Sheet: Suppl Fig 5 b
	ROS	Viability reduction			Viability reduction
	69.184	69.184		Best-fit values
	85.7895	102.006		Slope	-0.1089
	78.0338	125.231		Y-intercept	87.85
	84.435	83.3045		X-intercept	807
	89.5114	78.4311		1/slope	-9.186
	162	48.8705
	153	45.5237		Std. Error
	130	58.2896		Slope	0.02791
	647	16.7357		Y-intercept	8.546
	388	39.306
	482	44.9928		95% Confidence Intervals
	364	46.5685		Slope	-0.1697 to -0.04804
	499	43.6199		Y-intercept	69.23 to 106.5
	172	57.2425		X-intercept	588.0 to 1538
				Goodness of Fit
				R squared	0.559
				Sy.x	19.44
				Is slope significantly non-zero?
				F	15.21
				DFn, DFd	1, 12
				P value	0.0021
				Deviation from zero?	Significant
				Equation	Y = -0.1089*X + 87.85
				Data
				Number of X values	14
				Maximum number of Y replicates	1
				Total number of values	14
				Number of missing values	0

## Sheet: Suppl Fig 5g
									pAkt										pAMPK														pLDHA
									Akt										AMPK														LDHA
								p4EBP1											pULK														pPFKFB
								4EBP1											ULK														PFKFB
								pEIF4+pERK											LC3A/B+PDH														PDH
								EIF4+total ERK										pyH2AX+pLDHA															ULK1+GLS
								pS6											yH2AX														pLKB1+cmyc
								S6																									LKB1
