# Supplementary material for: Inhibition of mitochondrial complex I reverses NOTCH1-driven metabolic reprogramming in T-cell acute lymphoblastic leukemia
Source: Nat Commun. 2022 May 19;13:2801. doi: 10.1038/s41467-022-30396-3 (PMC9120040; doi:10.1038/s41467-022-30396-3)
Supplement: Supplementary file 4 — Source Data [file 41467_2022_30396_MOESM4_ESM.zip › Main and Supplementary raw data/Suppl Fig 6.xlsx]

## Sheet: Suppl Fig 6 a
KOPTK1										SUPT1								PF382									JURKAT
	no nutrients	pyr	glutamine	glucose	glut+pyr	gluc+pyr	gluc+glut	gluc+glut+pyr		no nutrients	pyr	glutamine	glucose	glut+pyr	gluc+pyr	gluc+glut	gluc+glut+pyr		no nutrients	pyr	glutamine	glucose	glut+pyr	gluc+pyr	gluc+glut	gluc+glut+pyr		no nutrients	pyr	glutamine	glucose	glut+pyr	gluc+pyr	gluc+glut	gluc+glut+pyr
	9.34843	20.5954	23.9766	2.53392	50.8234	37.0299	2.23493	102.521		39.9555	46.5747	57.5471	19.503	84.8297	45.0054	38.9267	103.423		13.652	12.7966	65.1812	6.74702	62.2247	27.4849	10.8026	100.124		5.64103	13.6263	9.04633	22.0324	52.3858	54.5369	30.9693	116.206
	17.6236	38.8017	9.16736	1.27642	88.425	54.866	1.23948	98.5859		37.7004	53.5882	57.3888	13.9066	76.7418	55.8063	31.1284	89.1792		26.6618	18.6858	60.4287	1.09221	71.3336	31.7923	1.36014	92.7888		26.1468	40.6335	57.2131	17.2152	43.5211	51.0378	28.181	100.338
	5.65137	30.7955	4.40053	3.60772	87.1953	56.5729	3.99436	91.6075		34.2492	28.2553	56.4166	16.9783	99.4491	34.426	33.6025	92.4736		17.663	17.9078	37.8897	3.96596	91.1377	37.386	8.27352	99.7995		22.1531	31.0812	46.0586	15.2323	71.4471	60.6149	32.3494	96.3195
Number of families	1								Number of families	1								Number of families	1								Number of families	1
Number of comparisons per family	28								Number of comparisons per family	28								Number of comparisons per family	28								Number of comparisons per family	28
Alpha	0.05								Alpha	0.05								Alpha	0.05								Alpha	0.05
Tukey's multiple comparisons test	Mean Diff.	95.00% CI of diff.	Below threshold?	Summary	Adjusted P Value				Tukey's multiple comparisons test	Mean Diff.	95.00% CI of diff.	Below threshold?	Summary	Adjusted P Value				Tukey's multiple comparisons test	Mean Diff.	95.00% CI of diff.	Below threshold?	Summary	Adjusted P Value				Tukey's multiple comparisons test	Mean Diff.	95.00% CI of diff.	Below threshold?	Summary	Adjusted P Value
no nutrients vs. pyr	-19.19	-48.03 to 9.646	No	ns	0.3482	A-B			no nutrients vs. pyr	-5.504	-27.98 to 16.97	No	ns	0.9869	A-B			no nutrients vs. pyr	2.862	-20.78 to 26.50	No	ns	0.9998	A-B			no nutrients vs. pyr	-10.47	-46.44 to 25.51	No	ns	0.9666	A-B
no nutrients vs. glutamine	-1.64	-30.48 to 27.20	No	ns	>0.9999	A-C			no nutrients vs. glutamine	-19.82	-42.29 to 2.662	No	ns	0.1056	A-C			no nutrients vs. glutamine	-35.17	-58.81 to -11.54	Yes	**	0.0019	A-C			no nutrients vs. glutamine	-19.46	-55.44 to 16.52	No	ns	0.5856	A-C
no nutrients vs. glucose	8.402	-20.43 to 37.24	No	ns	0.9663	A-D			no nutrients vs. glucose	20.51	-1.972 to 42.98	No	ns	0.0874	A-D			no nutrients vs. glucose	15.39	-8.248 to 39.03	No	ns	0.3727	A-D			no nutrients vs. glucose	-0.1796	-36.16 to 35.80	No	ns	>0.9999	A-D
no nutrients vs. glut+pyr	-64.61	-93.44 to -35.77	Yes	****	<0.0001	A-E			no nutrients vs. glut+pyr	-49.71	-72.18 to -27.23	Yes	****	<0.0001	A-E			no nutrients vs. glut+pyr	-55.57	-79.21 to -31.93	Yes	****	<0.0001	A-E			no nutrients vs. glut+pyr	-37.8	-73.78 to -1.826	Yes	*	0.0359	A-E
no nutrients vs. gluc+pyr	-38.62	-67.45 to -9.779	Yes	**	0.0052	A-F			no nutrients vs. gluc+pyr	-7.778	-30.26 to 14.70	No	ns	0.9212	A-F			no nutrients vs. gluc+pyr	-12.9	-36.53 to 10.74	No	ns	0.5761	A-F			no nutrients vs. gluc+pyr	-37.42	-73.39 to -1.438	Yes	*	0.0385	A-F
no nutrients vs. gluc+glut	8.385	-20.45 to 37.22	No	ns	0.9667	A-G			no nutrients vs. gluc+glut	2.749	-19.73 to 25.23	No	ns	0.9998	A-G			no nutrients vs. gluc+glut	12.51	-11.13 to 36.15	No	ns	0.6093	A-G			no nutrients vs. gluc+glut	-12.52	-48.50 to 23.46	No	ns	0.9191	A-G
no nutrients vs. gluc+glut+pyr	-86.7	-115.5 to -57.86	Yes	****	<0.0001	A-H			no nutrients vs. gluc+glut+pyr	-57.72	-80.20 to -35.25	Yes	****	<0.0001	A-H			no nutrients vs. gluc+glut+pyr	-78.25	-101.9 to -54.61	Yes	****	<0.0001	A-H			no nutrients vs. gluc+glut+pyr	-86.31	-122.3 to -50.33	Yes	****	<0.0001	A-H
pyr vs. glutamine	17.55	-11.29 to 46.39	No	ns	0.4501	B-C			pyr vs. glutamine	-14.31	-36.79 to 8.166	No	ns	0.398	B-C			pyr vs. glutamine	-38.04	-61.68 to -14.40	Yes	***	0.0009	B-C			pyr vs. glutamine	-8.992	-44.97 to 26.99	No	ns	0.9854	B-C
pyr vs. glucose	27.59	-1.245 to 56.43	No	ns	0.066	B-D			pyr vs. glucose	26.01	3.533 to 48.49	Yes	*	0.0177	B-D			pyr vs. glucose	12.53	-11.11 to 36.17	No	ns	0.608	B-D			pyr vs. glucose	10.29	-25.69 to 46.27	No	ns	0.9695	B-D
pyr vs. glut+pyr	-45.42	-74.25 to -16.58	Yes	**	0.0011	B-E			pyr vs. glut+pyr	-44.2	-66.68 to -21.72	Yes	****	<0.0001	B-E			pyr vs. glut+pyr	-58.44	-82.07 to -34.80	Yes	****	<0.0001	B-E			pyr vs. glut+pyr	-27.34	-63.32 to 8.640	No	ns	0.2144	B-E
pyr vs. gluc+pyr	-19.43	-48.26 to 9.411	No	ns	0.3348	B-F			pyr vs. gluc+pyr	-2.273	-24.75 to 20.20	No	ns	>0.9999	B-F			pyr vs. gluc+pyr	-15.76	-39.40 to 7.881	No	ns	0.3464	B-F			pyr vs. gluc+pyr	-26.95	-62.93 to 9.029	No	ns	0.2273	B-F
pyr vs. gluc+glut	27.57	-1.262 to 56.41	No	ns	0.0662	B-G			pyr vs. gluc+glut	8.254	-14.22 to 30.73	No	ns	0.8968	B-G			pyr vs. gluc+glut	9.651	-13.99 to 33.29	No	ns	0.8386	B-G			pyr vs. gluc+glut	-2.053	-38.03 to 33.93	No	ns	>0.9999	B-G
pyr vs. gluc+glut+pyr	-67.51	-96.34 to -38.67	Yes	****	<0.0001	B-H			pyr vs. gluc+glut+pyr	-52.22	-74.70 to -29.74	Yes	****	<0.0001	B-H			pyr vs. gluc+glut+pyr	-81.11	-104.7 to -57.47	Yes	****	<0.0001	B-H			pyr vs. gluc+glut+pyr	-75.84	-111.8 to -39.86	Yes	****	<0.0001	B-H
glutamine vs. glucose	10.04	-18.79 to 38.88	No	ns	0.9188	C-D			glutamine vs. glucose	40.32	17.84 to 62.80	Yes	***	0.0003	C-D			glutamine vs. glucose	50.56	26.93 to 74.20	Yes	****	<0.0001	C-D			glutamine vs. glucose	19.28	-16.70 to 55.26	No	ns	0.5959	C-D
glutamine vs. glut+pyr	-62.97	-91.80 to -34.13	Yes	****	<0.0001	C-E			glutamine vs. glut+pyr	-29.89	-52.37 to -7.412	Yes	**	0.0055	C-E			glutamine vs. glut+pyr	-20.4	-44.04 to 3.240	No	ns	0.1182	C-E			glutamine vs. glut+pyr	-18.35	-54.32 to 17.63	No	ns	0.6493	C-E
glutamine vs. gluc+pyr	-36.97	-65.81 to -8.139	Yes	**	0.0076	C-F			glutamine vs. gluc+pyr	12.04	-10.44 to 34.52	No	ns	0.5965	C-F			glutamine vs. gluc+pyr	22.28	-1.360 to 45.92	No	ns	0.0723	C-F			glutamine vs. gluc+pyr	-17.96	-53.94 to 18.02	No	ns	0.6712	C-F
glutamine vs. gluc+glut	10.03	-18.81 to 38.86	No	ns	0.9194	C-G			glutamine vs. gluc+glut	22.56	0.08748 to 45.04	Yes	*	0.0488	C-G			glutamine vs. gluc+glut	47.69	24.05 to 71.33	Yes	****	<0.0001	C-G			glutamine vs. gluc+glut	6.939	-29.04 to 42.92	No	ns	0.9968	C-G
glutamine vs. gluc+glut+pyr	-85.06	-113.9 to -56.22	Yes	****	<0.0001	C-H			glutamine vs. gluc+glut+pyr	-37.91	-60.39 to -15.43	Yes	***	0.0005	C-H			glutamine vs. gluc+glut+pyr	-43.07	-66.71 to -19.43	Yes	***	0.0002	C-H			glutamine vs. gluc+glut+pyr	-66.85	-102.8 to -30.87	Yes	***	0.0002	C-H
glucose vs. glut+pyr	-73.01	-101.8 to -44.17	Yes	****	<0.0001	D-E			glucose vs. glut+pyr	-70.21	-92.69 to -47.73	Yes	****	<0.0001	D-E			glucose vs. glut+pyr	-70.96	-94.60 to -47.32	Yes	****	<0.0001	D-E			glucose vs. glut+pyr	-37.62	-73.60 to -1.647	Yes	*	0.0371	D-E
glucose vs. gluc+pyr	-47.02	-75.85 to -18.18	Yes	***	0.0007	D-F			glucose vs. gluc+pyr	-28.28	-50.76 to -5.806	Yes	**	0.0089	D-F			glucose vs. gluc+pyr	-28.29	-51.92 to -4.647	Yes	*	0.0136	D-F			glucose vs. gluc+pyr	-37.24	-73.21 to -1.259	Yes	*	0.0398	D-F
glucose vs. gluc+glut	-0.0169	-28.85 to 28.82	No	ns	>0.9999	D-G			glucose vs. gluc+glut	-17.76	-40.23 to 4.721	No	ns	0.1812	D-G			glucose vs. gluc+glut	-2.877	-26.52 to 20.76	No	ns	0.9998	D-G			glucose vs. gluc+glut	-12.34	-48.32 to 23.64	No	ns	0.9243	D-G
glucose vs. gluc+glut+pyr	-95.1	-123.9 to -66.26	Yes	****	<0.0001	D-H			glucose vs. gluc+glut+pyr	-78.23	-100.7 to -55.75	Yes	****	<0.0001	D-H			glucose vs. gluc+glut+pyr	-93.64	-117.3 to -70.00	Yes	****	<0.0001	D-H			glucose vs. gluc+glut+pyr	-86.13	-122.1 to -50.15	Yes	****	<0.0001	D-H
glut+pyr vs. gluc+pyr	25.99	-2.844 to 54.83	No	ns	0.0935	E-F			glut+pyr vs. gluc+pyr	41.93	19.45 to 64.41	Yes	***	0.0002	E-F			glut+pyr vs. gluc+pyr	42.68	19.04 to 66.32	Yes	***	0.0002	E-F			glut+pyr vs. gluc+pyr	0.3881	-35.59 to 36.37	No	ns	>0.9999	E-F
glut+pyr vs. gluc+glut	72.99	44.16 to 101.8	Yes	****	<0.0001	E-G			glut+pyr vs. gluc+glut	52.45	29.98 to 74.93	Yes	****	<0.0001	E-G			glut+pyr vs. gluc+glut	68.09	44.45 to 91.73	Yes	****	<0.0001	E-G			glut+pyr vs. gluc+glut	25.28	-10.69 to 61.26	No	ns	0.2898	E-G
glut+pyr vs. gluc+glut+pyr	-22.09	-50.93 to 6.746	No	ns	0.2072	E-H			glut+pyr vs. gluc+glut+pyr	-8.018	-30.50 to 14.46	No	ns	0.9093	E-H			glut+pyr vs. gluc+glut+pyr	-22.67	-46.31 to 0.9668	No	ns	0.065	E-H			glut+pyr vs. gluc+glut+pyr	-48.5	-84.48 to -12.52	Yes	**	0.0049	E-H
gluc+pyr vs. gluc+glut	47	18.16 to 75.84	Yes	***	0.0008	F-G			gluc+pyr vs. gluc+glut	10.53	-11.95 to 33.00	No	ns	0.7323	F-G			gluc+pyr vs. gluc+glut	25.41	1.770 to 49.05	Yes	*	0.0306	F-G			gluc+pyr vs. gluc+glut	24.9	-11.08 to 60.87	No	ns	0.3059	F-G
gluc+pyr vs. gluc+glut+pyr	-48.08	-76.92 to -19.25	Yes	***	0.0006	F-H			gluc+pyr vs. gluc+glut+pyr	-49.95	-72.42 to -27.47	Yes	****	<0.0001	F-H			gluc+pyr vs. gluc+glut+pyr	-65.35	-88.99 to -41.71	Yes	****	<0.0001	F-H			gluc+pyr vs. gluc+glut+pyr	-48.89	-84.87 to -12.91	Yes	**	0.0045	F-H
gluc+glut vs. gluc+glut+pyr	-95.08	-123.9 to -66.25	Yes	****	<0.0001	G-H			gluc+glut vs. gluc+glut+pyr	-60.47	-82.95 to -38.00	Yes	****	<0.0001	G-H			gluc+glut vs. gluc+glut+pyr	-90.76	-114.4 to -67.12	Yes	****	<0.0001	G-H			gluc+glut vs. gluc+glut+pyr	-73.79	-109.8 to -37.81	Yes	****	<0.0001	G-H
Test details	Mean 1	Mean 2	Mean Diff.	SE of diff.	n1	n2	q	DF	Test details	Mean 1	Mean 2	Mean Diff.	SE of diff.	n1	n2	q	DF	Test details	Mean 1	Mean 2	Mean Diff.	SE of diff.	n1	n2	q	DF	Test details	Mean 1	Mean 2	Mean Diff.	SE of diff.	n1	n2	q	DF
no nutrients vs. pyr	10.87	30.06	-19.19	8.329	3	3	3.258	16	no nutrients vs. pyr	37.3	42.81	-5.504	6.492	3	3	1.199	16	no nutrients vs. pyr	19.33	16.46	2.862	6.828	3	3	0.5928	16	no nutrients vs. pyr	17.98	28.45	-10.47	10.39	3	3	1.424	16
no nutrients vs. glutamine	10.87	12.51	-1.64	8.329	3	3	0.2785	16	no nutrients vs. glutamine	37.3	57.12	-19.82	6.492	3	3	4.316	16	no nutrients vs. glutamine	19.33	54.5	-35.17	6.828	3	3	7.286	16	no nutrients vs. glutamine	17.98	37.44	-19.46	10.39	3	3	2.648	16
no nutrients vs. glucose	10.87	2.473	8.402	8.329	3	3	1.427	16	no nutrients vs. glucose	37.3	16.8	20.51	6.492	3	3	4.467	16	no nutrients vs. glucose	19.33	3.935	15.39	6.828	3	3	3.188	16	no nutrients vs. glucose	17.98	18.16	-0.1796	10.39	3	3	0.02445	16
no nutrients vs. glut+pyr	10.87	75.48	-64.61	8.329	3	3	10.97	16	no nutrients vs. glut+pyr	37.3	87.01	-49.71	6.492	3	3	10.83	16	no nutrients vs. glut+pyr	19.33	74.9	-55.57	6.828	3	3	11.51	16	no nutrients vs. glut+pyr	17.98	55.78	-37.8	10.39	3	3	5.145	16
no nutrients vs. gluc+pyr	10.87	49.49	-38.62	8.329	3	3	6.557	16	no nutrients vs. gluc+pyr	37.3	45.08	-7.778	6.492	3	3	1.694	16	no nutrients vs. gluc+pyr	19.33	32.22	-12.9	6.828	3	3	2.671	16	no nutrients vs. gluc+pyr	17.98	55.4	-37.42	10.39	3	3	5.092	16
no nutrients vs. gluc+glut	10.87	2.49	8.385	8.329	3	3	1.424	16	no nutrients vs. gluc+glut	37.3	34.55	2.749	6.492	3	3	0.5988	16	no nutrients vs. gluc+glut	19.33	6.812	12.51	6.828	3	3	2.592	16	no nutrients vs. gluc+glut	17.98	30.5	-12.52	10.39	3	3	1.704	16
no nutrients vs. gluc+glut+pyr	10.87	97.57	-86.7	8.329	3	3	14.72	16	no nutrients vs. gluc+glut+pyr	37.3	95.03	-57.72	6.492	3	3	12.57	16	no nutrients vs. gluc+glut+pyr	19.33	97.57	-78.25	6.828	3	3	16.21	16	no nutrients vs. gluc+glut+pyr	17.98	104.3	-86.31	10.39	3	3	11.75	16
pyr vs. glutamine	30.06	12.51	17.55	8.329	3	3	2.98	16	pyr vs. glutamine	42.81	57.12	-14.31	6.492	3	3	3.117	16	pyr vs. glutamine	16.46	54.5	-38.04	6.828	3	3	7.878	16	pyr vs. glutamine	28.45	37.44	-8.992	10.39	3	3	1.224	16
pyr vs. glucose	30.06	2.473	27.59	8.329	3	3	4.685	16	pyr vs. glucose	42.81	16.8	26.01	6.492	3	3	5.666	16	pyr vs. glucose	16.46	3.935	12.53	6.828	3	3	2.595	16	pyr vs. glucose	28.45	18.16	10.29	10.39	3	3	1.4	16
pyr vs. glut+pyr	30.06	75.48	-45.42	8.329	3	3	7.712	16	pyr vs. glut+pyr	42.81	87.01	-44.2	6.492	3	3	9.628	16	pyr vs. glut+pyr	16.46	74.9	-58.44	6.828	3	3	12.1	16	pyr vs. glut+pyr	28.45	55.78	-27.34	10.39	3	3	3.72	16
pyr vs. gluc+pyr	30.06	49.49	-19.43	8.329	3	3	3.298	16	pyr vs. gluc+pyr	42.81	45.08	-2.273	6.492	3	3	0.4952	16	pyr vs. gluc+pyr	16.46	32.22	-15.76	6.828	3	3	3.264	16	pyr vs. gluc+pyr	28.45	55.4	-26.95	10.39	3	3	3.668	16
pyr vs. gluc+glut	30.06	2.49	27.57	8.329	3	3	4.682	16	pyr vs. gluc+glut	42.81	34.55	8.254	6.492	3	3	1.798	16	pyr vs. gluc+glut	16.46	6.812	9.651	6.828	3	3	1.999	16	pyr vs. gluc+glut	28.45	30.5	-2.053	10.39	3	3	0.2794	16
pyr vs. gluc+glut+pyr	30.06	97.57	-67.51	8.329	3	3	11.46	16	pyr vs. gluc+glut+pyr	42.81	95.03	-52.22	6.492	3	3	11.37	16	pyr vs. gluc+glut+pyr	16.46	97.57	-81.11	6.828	3	3	16.8	16	pyr vs. gluc+glut+pyr	28.45	104.3	-75.84	10.39	3	3	10.32	16
glutamine vs. glucose	12.51	2.473	10.04	8.329	3	3	1.705	16	glutamine vs. glucose	57.12	16.8	40.32	6.492	3	3	8.783	16	glutamine vs. glucose	54.5	3.935	50.56	6.828	3	3	10.47	16	glutamine vs. glucose	37.44	18.16	19.28	10.39	3	3	2.624	16
glutamine vs. glut+pyr	12.51	75.48	-62.97	8.329	3	3	10.69	16	glutamine vs. glut+pyr	57.12	87.01	-29.89	6.492	3	3	6.511	16	glutamine vs. glut+pyr	54.5	74.9	-20.4	6.828	3	3	4.225	16	glutamine vs. glut+pyr	37.44	55.78	-18.35	10.39	3	3	2.497	16
glutamine vs. gluc+pyr	12.51	49.49	-36.97	8.329	3	3	6.278	16	glutamine vs. gluc+pyr	57.12	45.08	12.04	6.492	3	3	2.622	16	glutamine vs. gluc+pyr	54.5	32.22	22.28	6.828	3	3	4.615	16	glutamine vs. gluc+pyr	37.44	55.4	-17.96	10.39	3	3	2.444	16
glutamine vs. gluc+glut	12.51	2.49	10.03	8.329	3	3	1.702	16	glutamine vs. gluc+glut	57.12	34.55	22.56	6.492	3	3	4.915	16	glutamine vs. gluc+glut	54.5	6.812	47.69	6.828	3	3	9.877	16	glutamine vs. gluc+glut	37.44	30.5	6.939	10.39	3	3	0.9444	16
glutamine vs. gluc+glut+pyr	12.51	97.57	-85.06	8.329	3	3	14.44	16	glutamine vs. gluc+glut+pyr	57.12	95.03	-37.91	6.492	3	3	8.257	16	glutamine vs. gluc+glut+pyr	54.5	97.57	-43.07	6.828	3	3	8.921	16	glutamine vs. gluc+glut+pyr	37.44	104.3	-66.85	10.39	3	3	9.097	16
glucose vs. glut+pyr	2.473	75.48	-73.01	8.329	3	3	12.4	16	glucose vs. glut+pyr	16.8	87.01	-70.21	6.492	3	3	15.29	16	glucose vs. glut+pyr	3.935	74.9	-70.96	6.828	3	3	14.7	16	glucose vs. glut+pyr	18.16	55.78	-37.62	10.39	3	3	5.12	16
glucose vs. gluc+pyr	2.473	49.49	-47.02	8.329	3	3	7.983	16	glucose vs. gluc+pyr	16.8	45.08	-28.28	6.492	3	3	6.161	16	glucose vs. gluc+pyr	3.935	32.22	-28.29	6.828	3	3	5.859	16	glucose vs. gluc+pyr	18.16	55.4	-37.24	10.39	3	3	5.067	16
glucose vs. gluc+glut	2.473	2.49	-0.0169	8.329	3	3	0.00287	16	glucose vs. gluc+glut	16.8	34.55	-17.76	6.492	3	3	3.868	16	glucose vs. gluc+glut	3.935	6.812	-2.877	6.828	3	3	0.5959	16	glucose vs. gluc+glut	18.16	30.5	-12.34	10.39	3	3	1.679	16
glucose vs. gluc+glut+pyr	2.473	97.57	-95.1	8.329	3	3	16.15	16	glucose vs. gluc+glut+pyr	16.8	95.03	-78.23	6.492	3	3	17.04	16	glucose vs. gluc+glut+pyr	3.935	97.57	-93.64	6.828	3	3	19.39	16	glucose vs. gluc+glut+pyr	18.16	104.3	-86.13	10.39	3	3	11.72	16
glut+pyr vs. gluc+pyr	75.48	49.49	25.99	8.329	3	3	4.413	16	glut+pyr vs. gluc+pyr	87.01	45.08	41.93	6.492	3	3	9.133	16	glut+pyr vs. gluc+pyr	74.9	32.22	42.68	6.828	3	3	8.84	16	glut+pyr vs. gluc+pyr	55.78	55.4	0.3881	10.39	3	3	0.05282	16
glut+pyr vs. gluc+glut	75.48	2.49	72.99	8.329	3	3	12.39	16	glut+pyr vs. gluc+glut	87.01	34.55	52.45	6.492	3	3	11.43	16	glut+pyr vs. gluc+glut	74.9	6.812	68.09	6.828	3	3	14.1	16	glut+pyr vs. gluc+glut	55.78	30.5	25.28	10.39	3	3	3.441	16
glut+pyr vs. gluc+glut+pyr	75.48	97.57	-22.09	8.329	3	3	3.751	16	glut+pyr vs. gluc+glut+pyr	87.01	95.03	-8.018	6.492	3	3	1.747	16	glut+pyr vs. gluc+glut+pyr	74.9	97.57	-22.67	6.828	3	3	4.696	16	glut+pyr vs. gluc+glut+pyr	55.78	104.3	-48.5	10.39	3	3	6.601	16
gluc+pyr vs. gluc+glut	49.49	2.49	47	8.329	3	3	7.98	16	gluc+pyr vs. gluc+glut	45.08	34.55	10.53	6.492	3	3	2.293	16	gluc+pyr vs. gluc+glut	32.22	6.812	25.41	6.828	3	3	5.263	16	gluc+pyr vs. gluc+glut	55.4	30.5	24.9	10.39	3	3	3.388	16
gluc+pyr vs. gluc+glut+pyr	49.49	97.57	-48.08	8.329	3	3	8.164	16	gluc+pyr vs. gluc+glut+pyr	45.08	95.03	-49.95	6.492	3	3	10.88	16	gluc+pyr vs. gluc+glut+pyr	32.22	97.57	-65.35	6.828	3	3	13.54	16	gluc+pyr vs. gluc+glut+pyr	55.4	104.3	-48.89	10.39	3	3	6.654	16
gluc+glut vs. gluc+glut+pyr	2.49	97.57	-95.08	8.329	3	3	16.14	16	gluc+glut vs. gluc+glut+pyr	34.55	95.03	-60.47	6.492	3	3	13.17	16	gluc+glut vs. gluc+glut+pyr	6.812	97.57	-90.76	6.828	3	3	18.8	16	gluc+glut vs. gluc+glut+pyr	30.5	104.3	-73.79	10.39	3	3	10.04	16

## Sheet: Suppl Fig 6 b
		no nutrients	pyr	glutamine	glucose	glut+pyr	gluc+pyr	gluc+glut	gluc+glut+pyr
ECAR basal		14.2494	19.4657	18.5751	81.9338	32.8244	94.0204	71.6285	86.8957
		13.8677	18.9567	15.2672	80.4071	28.6259	80.4071	69.5929	75.827
		14.8855	32.6972	16.5394	165.267	28.6259	200.382	140.331	131.934
		14.8855	30.5343	16.9211	112.595	24.3002	99.3639	86.2595	90.3308
Number of families	1
Number of comparisons per family	28
Alpha	0.05
Tukey's multiple comparisons test	Mean Diff.	95.00% CI of diff.	Below threshold?	Summary	Adjusted P Value
no nutrients vs. pyr	-10.94	-77.08 to 55.20	No	ns	0.9992	A-B
no nutrients vs. glutamine	-2.354	-68.49 to 63.79	No	ns	>0.9999	A-C
no nutrients vs. glucose	-95.58	-161.7 to -29.44	Yes	**	0.0016	A-D
no nutrients vs. glut+pyr	-14.12	-80.26 to 52.02	No	ns	0.9959	A-E
no nutrients vs. gluc+pyr	-104.1	-170.2 to -37.93	Yes	***	0.0006	A-F
no nutrients vs. gluc+glut	-77.48	-143.6 to -11.34	Yes	*	0.0139	A-G
no nutrients vs. gluc+glut+pyr	-81.77	-147.9 to -15.63	Yes	**	0.0084	A-H
pyr vs. glutamine	8.588	-57.55 to 74.73	No	ns	0.9998	B-C
pyr vs. glucose	-84.64	-150.8 to -18.50	Yes	**	0.0059	B-D
pyr vs. glut+pyr	-3.181	-69.32 to 62.96	No	ns	>0.9999	B-E
pyr vs. gluc+pyr	-93.13	-159.3 to -26.99	Yes	**	0.0021	B-F
pyr vs. gluc+glut	-66.54	-132.7 to -0.3985	Yes	*	0.0479	B-G
pyr vs. gluc+glut+pyr	-70.83	-137.0 to -4.692	Yes	*	0.0298	B-H
glutamine vs. glucose	-93.23	-159.4 to -27.08	Yes	**	0.0021	C-D
glutamine vs. glut+pyr	-11.77	-77.91 to 54.37	No	ns	0.9987	C-E
glutamine vs. gluc+pyr	-101.7	-167.9 to -35.58	Yes	***	0.0007	C-F
glutamine vs. gluc+glut	-75.13	-141.3 to -8.986	Yes	*	0.0183	C-G
glutamine vs. gluc+glut+pyr	-79.42	-145.6 to -13.28	Yes	*	0.0111	C-H
glucose vs. glut+pyr	81.46	15.32 to 147.6	Yes	**	0.0087	D-E
glucose vs. gluc+pyr	-8.492	-74.63 to 57.65	No	ns	0.9998	D-F
glucose vs. gluc+glut	18.1	-48.04 to 84.24	No	ns	0.9825	D-G
glucose vs. gluc+glut+pyr	13.8	-52.34 to 79.95	No	ns	0.9965	D-H
glut+pyr vs. gluc+pyr	-89.95	-156.1 to -23.81	Yes	**	0.0031	E-F
glut+pyr vs. gluc+glut	-63.36	-129.5 to 2.782	No	ns	0.0673	E-G
glut+pyr vs. gluc+glut+pyr	-67.65	-133.8 to -1.512	Yes	*	0.0424	E-H
gluc+pyr vs. gluc+glut	26.59	-39.55 to 92.73	No	ns	0.8778	F-G
gluc+pyr vs. gluc+glut+pyr	22.3	-43.84 to 88.44	No	ns	0.9468	F-H
gluc+glut vs. gluc+glut+pyr	-4.294	-70.43 to 61.85	No	ns	>0.9999	G-H
Test details	Mean 1	Mean 2	Mean Diff.	SE of diff.	n1	n2	q	DF
no nutrients vs. pyr	14.47	25.41	-10.94	19.97	4	4	0.7748	24
no nutrients vs. glutamine	14.47	16.83	-2.354	19.97	4	4	0.1667	24
no nutrients vs. glucose	14.47	110.1	-95.58	19.97	4	4	6.768	24
no nutrients vs. glut+pyr	14.47	28.59	-14.12	19.97	4	4	1	24
no nutrients vs. gluc+pyr	14.47	118.5	-104.1	19.97	4	4	7.37	24
no nutrients vs. gluc+glut	14.47	91.95	-77.48	19.97	4	4	5.487	24
no nutrients vs. gluc+glut+pyr	14.47	96.25	-81.77	19.97	4	4	5.791	24
pyr vs. glutamine	25.41	16.83	8.588	19.97	4	4	0.6081	24
pyr vs. glucose	25.41	110.1	-84.64	19.97	4	4	5.994	24
pyr vs. glut+pyr	25.41	28.59	-3.181	19.97	4	4	0.2252	24
pyr vs. gluc+pyr	25.41	118.5	-93.13	19.97	4	4	6.595	24
pyr vs. gluc+glut	25.41	91.95	-66.54	19.97	4	4	4.712	24
pyr vs. gluc+glut+pyr	25.41	96.25	-70.83	19.97	4	4	5.016	24
glutamine vs. glucose	16.83	110.1	-93.23	19.97	4	4	6.602	24
glutamine vs. glut+pyr	16.83	28.59	-11.77	19.97	4	4	0.8334	24
glutamine vs. gluc+pyr	16.83	118.5	-101.7	19.97	4	4	7.203	24
glutamine vs. gluc+glut	16.83	91.95	-75.13	19.97	4	4	5.32	24
glutamine vs. gluc+glut+pyr	16.83	96.25	-79.42	19.97	4	4	5.624	24
glucose vs. glut+pyr	110.1	28.59	81.46	19.97	4	4	5.768	24
glucose vs. gluc+pyr	110.1	118.5	-8.492	19.97	4	4	0.6014	24
glucose vs. gluc+glut	110.1	91.95	18.1	19.97	4	4	1.282	24
glucose vs. gluc+glut+pyr	110.1	96.25	13.8	19.97	4	4	0.9775	24
glut+pyr vs. gluc+pyr	28.59	118.5	-89.95	19.97	4	4	6.37	24
glut+pyr vs. gluc+glut	28.59	91.95	-63.36	19.97	4	4	4.487	24
glut+pyr vs. gluc+glut+pyr	28.59	96.25	-67.65	19.97	4	4	4.791	24
gluc+pyr vs. gluc+glut	118.5	91.95	26.59	19.97	4	4	1.883	24
gluc+pyr vs. gluc+glut+pyr	118.5	96.25	22.3	19.97	4	4	1.579	24
gluc+glut vs. gluc+glut+pyr	91.95	96.25	-4.294	19.97	4	4	0.3041	24
		no nutrients				pyr				glutamine				glucose				glut+pyr				gluc+pyr				gluc+glut				gluc+glut+pyr
basal OCR		50.9584	53.2206	30.3608	51	89.4154	86.796	78.3427	79	72.9849	64.6505	49.2916	65	62.2693	57.5069	74.6517	63	122.157	105.251	80.3667	110	96.7972	77.2711	88.9392	92	80.0095	47.2675	80.843	81	121.324	79.5333	98.9403	100
Number of families	1
Number of comparisons per family	28
Alpha	0.05
Tukey's multiple comparisons test	Mean Diff.	95.00% CI of diff.	Below threshold?	Summary	Adjusted P Value
no nutrients vs. pyr	-37	-66.21 to -7.795	Yes	**	0.0066	A-B
no nutrients vs. glutamine	-16.6	-45.81 to 12.61	No	ns	0.575	A-C
no nutrients vs. glucose	-17.97	-47.18 to 11.24	No	ns	0.4793	A-D
no nutrients vs. glut+pyr	-58.06	-87.27 to -28.85	Yes	****	<0.0001	A-E
no nutrients vs. gluc+pyr	-42.37	-71.58 to -13.16	Yes	**	0.0015	A-F
no nutrients vs. gluc+glut	-25.9	-55.10 to 3.313	No	ns	0.1089	A-G
no nutrients vs. gluc+glut+pyr	-53.56	-82.77 to -24.36	Yes	****	<0.0001	A-H
pyr vs. glutamine	20.41	-8.802 to 49.62	No	ns	0.3266	B-C
pyr vs. glucose	19.03	-10.18 to 48.24	No	ns	0.4093	B-D
pyr vs. glut+pyr	-21.06	-50.26 to 8.153	No	ns	0.2913	B-E
pyr vs. gluc+pyr	-5.363	-34.57 to 23.85	No	ns	0.9984	B-F
pyr vs. gluc+glut	11.11	-18.10 to 40.32	No	ns	0.9048	B-G
pyr vs. gluc+glut+pyr	-16.56	-45.77 to 12.65	No	ns	0.5776	B-H
glutamine vs. glucose	-1.375	-30.58 to 27.83	No	ns	>0.9999	C-D
glutamine vs. glut+pyr	-41.46	-70.67 to -12.25	Yes	**	0.0019	C-E
glutamine vs. gluc+pyr	-25.77	-54.98 to 3.438	No	ns	0.112	C-F
glutamine vs. gluc+glut	-9.298	-38.51 to 19.91	No	ns	0.9603	C-G
glutamine vs. gluc+glut+pyr	-36.97	-66.18 to -7.759	Yes	**	0.0066	C-H
glucose vs. glut+pyr	-40.09	-69.30 to -10.88	Yes	**	0.0028	D-E
glucose vs. gluc+pyr	-24.39	-53.60 to 4.814	No	ns	0.1511	D-F
glucose vs. gluc+glut	-7.923	-37.13 to 21.29	No	ns	0.9834	D-G
glucose vs. gluc+glut+pyr	-35.59	-64.80 to -6.384	Yes	**	0.0096	D-H
glut+pyr vs. gluc+pyr	15.69	-13.52 to 44.90	No	ns	0.6388	E-F
glut+pyr vs. gluc+glut	32.16	2.955 to 61.37	Yes	*	0.0238	E-G
glut+pyr vs. gluc+glut+pyr	4.494	-24.71 to 33.70	No	ns	0.9995	E-H
gluc+pyr vs. gluc+glut	16.47	-12.74 to 45.68	No	ns	0.5838	F-G
gluc+pyr vs. gluc+glut+pyr	-11.2	-40.41 to 18.01	No	ns	0.9012	F-H
gluc+glut vs. gluc+glut+pyr	-27.67	-56.88 to 1.539	No	ns	0.0724	G-H
Test details	Mean 1	Mean 2	Mean Diff.	SE of diff.	n1	n2	q	DF
no nutrients vs. pyr	46.38	83.39	-37	8.819	4	4	5.934	24
no nutrients vs. glutamine	46.38	62.98	-16.6	8.819	4	4	2.661	24
no nutrients vs. glucose	46.38	64.36	-17.97	8.819	4	4	2.882	24
no nutrients vs. glut+pyr	46.38	104.4	-58.06	8.819	4	4	9.31	24
no nutrients vs. gluc+pyr	46.38	88.75	-42.37	8.819	4	4	6.794	24
no nutrients vs. gluc+glut	46.38	72.28	-25.9	8.819	4	4	4.152	24
no nutrients vs. gluc+glut+pyr	46.38	99.95	-53.56	8.819	4	4	8.589	24
pyr vs. glutamine	83.39	62.98	20.41	8.819	4	4	3.272	24
pyr vs. glucose	83.39	64.36	19.03	8.819	4	4	3.052	24
pyr vs. glut+pyr	83.39	104.4	-21.06	8.819	4	4	3.376	24
pyr vs. gluc+pyr	83.39	88.75	-5.363	8.819	4	4	0.86	24
pyr vs. gluc+glut	83.39	72.28	11.11	8.819	4	4	1.781	24
pyr vs. gluc+glut+pyr	83.39	99.95	-16.56	8.819	4	4	2.656	24
glutamine vs. glucose	62.98	64.36	-1.375	8.819	4	4	0.2205	24
glutamine vs. glut+pyr	62.98	104.4	-41.46	8.819	4	4	6.649	24
glutamine vs. gluc+pyr	62.98	88.75	-25.77	8.819	4	4	4.132	24
glutamine vs. gluc+glut	62.98	72.28	-9.298	8.819	4	4	1.491	24
glutamine vs. gluc+glut+pyr	62.98	99.95	-36.97	8.819	4	4	5.928	24
glucose vs. glut+pyr	64.36	104.4	-40.09	8.819	4	4	6.428	24
glucose vs. gluc+pyr	64.36	88.75	-24.39	8.819	4	4	3.912	24
glucose vs. gluc+glut	64.36	72.28	-7.923	8.819	4	4	1.271	24
glucose vs. gluc+glut+pyr	64.36	99.95	-35.59	8.819	4	4	5.707	24
glut+pyr vs. gluc+pyr	104.4	88.75	15.69	8.819	4	4	2.516	24
glut+pyr vs. gluc+glut	104.4	72.28	32.16	8.819	4	4	5.158	24
glut+pyr vs. gluc+glut+pyr	104.4	99.95	4.494	8.819	4	4	0.7207	24
gluc+pyr vs. gluc+glut	88.75	72.28	16.47	8.819	4	4	2.641	24
gluc+pyr vs. gluc+glut+pyr	88.75	99.95	-11.2	8.819	4	4	1.796	24
gluc+glut vs. gluc+glut+pyr	72.28	99.95	-27.67	8.819	4	4	4.437	24
		no nutrients				pyr				glutamine				glucose				glut+pyr				gluc+pyr				gluc+glut				gluc+glut+pyr
maximal OCR		43.5	24.8	17.5	31	46	48.2	47.8	45	93.2	60.4	55.5	70	65.3	48.6	54.9	60	83.7	78.9	86.8	84	146	85.4	92	120	113.2	72.5	74.1	90	99.2	156.1	87.4	92
Number of families	1
Number of comparisons per family	28
Alpha	0.05
Tukey's multiple comparisons test	Mean Diff.	95.00% CI of diff.	Below threshold?	Summary	Adjusted P Value
no nutrients vs. pyr	-17.55	-59.93 to 24.83	No	ns	0.8611	A-B
no nutrients vs. glutamine	-40.58	-82.95 to 1.804	No	ns	0.0675	A-C
no nutrients vs. glucose	-28	-70.38 to 14.38	No	ns	0.3925	A-D
no nutrients vs. glut+pyr	-54.15	-96.53 to -11.77	Yes	**	0.006	A-E
no nutrients vs. gluc+pyr	-81.65	-124.0 to -39.27	Yes	****	<0.0001	A-F
no nutrients vs. gluc+glut	-58.25	-100.6 to -15.87	Yes	**	0.0028	A-G
no nutrients vs. gluc+glut+pyr	-79.48	-121.9 to -37.10	Yes	****	<0.0001	A-H
pyr vs. glutamine	-23.03	-65.40 to 19.35	No	ns	0.6264	B-C
pyr vs. glucose	-10.45	-52.83 to 31.93	No	ns	0.9904	B-D
pyr vs. glut+pyr	-36.6	-78.98 to 5.779	No	ns	0.1263	B-E
pyr vs. gluc+pyr	-64.1	-106.5 to -21.72	Yes	***	0.0009	B-F
pyr vs. gluc+glut	-40.7	-83.08 to 1.679	No	ns	0.0661	B-G
pyr vs. gluc+glut+pyr	-61.93	-104.3 to -19.55	Yes	**	0.0014	B-H
glutamine vs. glucose	12.58	-29.80 to 54.95	No	ns	0.9727	C-D
glutamine vs. glut+pyr	-13.58	-55.95 to 28.80	No	ns	0.959	C-E
glutamine vs. gluc+pyr	-41.08	-83.45 to 1.304	No	ns	0.0622	C-F
glutamine vs. gluc+glut	-17.68	-60.05 to 24.70	No	ns	0.8568	C-G
glutamine vs. gluc+glut+pyr	-38.9	-81.28 to 3.479	No	ns	0.0884	C-H
glucose vs. glut+pyr	-26.15	-68.53 to 16.23	No	ns	0.4758	D-E
glucose vs. gluc+pyr	-53.65	-96.03 to -11.27	Yes	**	0.0066	D-F
glucose vs. gluc+glut	-30.25	-72.63 to 12.13	No	ns	0.3023	D-G
glucose vs. gluc+glut+pyr	-51.48	-93.85 to -9.096	Yes	**	0.0099	D-H
glut+pyr vs. gluc+pyr	-27.5	-69.88 to 14.88	No	ns	0.4143	E-F
glut+pyr vs. gluc+glut	-4.1	-46.48 to 38.28	No	ns	>0.9999	E-G
glut+pyr vs. gluc+glut+pyr	-25.33	-67.70 to 17.05	No	ns	0.5149	E-H
gluc+pyr vs. gluc+glut	23.4	-18.98 to 65.78	No	ns	0.6082	F-G
gluc+pyr vs. gluc+glut+pyr	2.175	-40.20 to 44.55	No	ns	>0.9999	F-H
gluc+glut vs. gluc+glut+pyr	-21.23	-63.60 to 21.15	No	ns	0.7118	G-H
Test details	Mean 1	Mean 2	Mean Diff.	SE of diff.	n1	n2	q	DF
no nutrients vs. pyr	29.2	46.75	-17.55	12.8	4	4	1.94	24
no nutrients vs. glutamine	29.2	69.78	-40.58	12.8	4	4	4.484	24
no nutrients vs. glucose	29.2	57.2	-28	12.8	4	4	3.095	24
no nutrients vs. glut+pyr	29.2	83.35	-54.15	12.8	4	4	5.985	24
no nutrients vs. gluc+pyr	29.2	110.9	-81.65	12.8	4	4	9.024	24
no nutrients vs. gluc+glut	29.2	87.45	-58.25	12.8	4	4	6.438	24
no nutrients vs. gluc+glut+pyr	29.2	108.7	-79.48	12.8	4	4	8.784	24
pyr vs. glutamine	46.75	69.78	-23.03	12.8	4	4	2.545	24
pyr vs. glucose	46.75	57.2	-10.45	12.8	4	4	1.155	24
pyr vs. glut+pyr	46.75	83.35	-36.6	12.8	4	4	4.045	24
pyr vs. gluc+pyr	46.75	110.9	-64.1	12.8	4	4	7.084	24
pyr vs. gluc+glut	46.75	87.45	-40.7	12.8	4	4	4.498	24
pyr vs. gluc+glut+pyr	46.75	108.7	-61.93	12.8	4	4	6.844	24
glutamine vs. glucose	69.78	57.2	12.58	12.8	4	4	1.39	24
glutamine vs. glut+pyr	69.78	83.35	-13.58	12.8	4	4	1.5	24
glutamine vs. gluc+pyr	69.78	110.9	-41.08	12.8	4	4	4.54	24
glutamine vs. gluc+glut	69.78	87.45	-17.68	12.8	4	4	1.953	24
glutamine vs. gluc+glut+pyr	69.78	108.7	-38.9	12.8	4	4	4.299	24
glucose vs. glut+pyr	57.2	83.35	-26.15	12.8	4	4	2.89	24
glucose vs. gluc+pyr	57.2	110.9	-53.65	12.8	4	4	5.929	24
glucose vs. gluc+glut	57.2	87.45	-30.25	12.8	4	4	3.343	24
glucose vs. gluc+glut+pyr	57.2	108.7	-51.48	12.8	4	4	5.689	24
glut+pyr vs. gluc+pyr	83.35	110.9	-27.5	12.8	4	4	3.039	24
glut+pyr vs. gluc+glut	83.35	87.45	-4.1	12.8	4	4	0.4531	24
glut+pyr vs. gluc+glut+pyr	83.35	108.7	-25.33	12.8	4	4	2.799	24
gluc+pyr vs. gluc+glut	110.9	87.45	23.4	12.8	4	4	2.586	24
gluc+pyr vs. gluc+glut+pyr	110.9	108.7	2.175	12.8	4	4	0.2404	24
gluc+glut vs. gluc+glut+pyr	87.45	108.7	-21.23	12.8	4	4	2.346	24

## Sheet: Suppl Fig 6 c
RF		no nutrients	pyr	glutamine	glucose	glut+pyr	gluc+pyr	gluc+glut	gluc+glut+pyr
		4.42654	4.06836	5.42159	28.8821	26.7995	62.0106	95.2922	102.212
		6.60189	12.0784	11.3065	33.2439	28.6836	57.1516	95.5821	100.078
		11.8262	13.1714	14.2939	23.6456	21.1595	57.5887	81.3649	94.2979
Number of families	1
Number of comparisons per family	28
Alpha	0.05
Tukey's multiple comparisons test	Mean Diff.	95.00% CI of diff.	Below threshold?	Summary	Adjusted P Value
no nutrients vs. pyr	-2.155	-15.86 to 11.55	No	ns	0.9991	A-B
no nutrients vs. glutamine	-2.722	-16.43 to 10.98	No	ns	0.9962	A-C
no nutrients vs. glucose	-20.97	-34.68 to -7.269	Yes	**	0.0014	A-D
no nutrients vs. glut+pyr	-17.93	-31.63 to -4.226	Yes	**	0.0064	A-E
no nutrients vs. gluc+pyr	-51.3	-65.00 to -37.60	Yes	****	<0.0001	A-F
no nutrients vs. gluc+glut	-83.13	-96.83 to -69.42	Yes	****	<0.0001	A-G
no nutrients vs. gluc+glut+pyr	-91.24	-104.9 to -77.54	Yes	****	<0.0001	A-H
pyr vs. glutamine	-0.568	-14.27 to 13.14	No	ns	>0.9999	B-C
pyr vs. glucose	-18.82	-32.52 to -5.114	Yes	**	0.0041	B-D
pyr vs. glut+pyr	-15.77	-29.48 to -2.071	Yes	*	0.0184	B-E
pyr vs. gluc+pyr	-49.14	-62.85 to -35.44	Yes	****	<0.0001	B-F
pyr vs. gluc+glut	-80.97	-94.68 to -67.27	Yes	****	<0.0001	B-G
pyr vs. gluc+glut+pyr	-89.09	-102.8 to -75.39	Yes	****	<0.0001	B-H
glutamine vs. glucose	-18.25	-31.95 to -4.546	Yes	**	0.0054	C-D
glutamine vs. glut+pyr	-15.21	-28.91 to -1.504	Yes	*	0.0243	C-E
glutamine vs. gluc+pyr	-48.58	-62.28 to -34.87	Yes	****	<0.0001	C-F
glutamine vs. gluc+glut	-80.41	-94.11 to -66.70	Yes	****	<0.0001	C-G
glutamine vs. gluc+glut+pyr	-88.52	-102.2 to -74.82	Yes	****	<0.0001	C-H
glucose vs. glut+pyr	3.043	-10.66 to 16.75	No	ns	0.9926	D-E
glucose vs. gluc+pyr	-30.33	-44.03 to -16.62	Yes	****	<0.0001	D-F
glucose vs. gluc+glut	-62.16	-75.86 to -48.45	Yes	****	<0.0001	D-G
glucose vs. gluc+glut+pyr	-70.27	-83.98 to -56.57	Yes	****	<0.0001	D-H
glut+pyr vs. gluc+pyr	-33.37	-47.07 to -19.67	Yes	****	<0.0001	E-F
glut+pyr vs. gluc+glut	-65.2	-78.90 to -51.50	Yes	****	<0.0001	E-G
glut+pyr vs. gluc+glut+pyr	-73.32	-87.02 to -59.61	Yes	****	<0.0001	E-H
gluc+pyr vs. gluc+glut	-31.83	-45.53 to -18.13	Yes	****	<0.0001	F-G
gluc+pyr vs. gluc+glut+pyr	-39.95	-53.65 to -26.24	Yes	****	<0.0001	F-H
gluc+glut vs. gluc+glut+pyr	-8.116	-21.82 to 5.587	No	ns	0.4817	G-H
Test details	Mean 1	Mean 2	Mean Diff.	SE of diff.	n1	n2	q	DF
no nutrients vs. pyr	7.618	9.773	-2.155	3.958	3	3	0.7698	16
no nutrients vs. glutamine	7.618	10.34	-2.722	3.958	3	3	0.9727	16
no nutrients vs. glucose	7.618	28.59	-20.97	3.958	3	3	7.493	16
no nutrients vs. glut+pyr	7.618	25.55	-17.93	3.958	3	3	6.406	16
no nutrients vs. gluc+pyr	7.618	58.92	-51.3	3.958	3	3	18.33	16
no nutrients vs. gluc+glut	7.618	90.75	-83.13	3.958	3	3	29.7	16
no nutrients vs. gluc+glut+pyr	7.618	98.86	-91.24	3.958	3	3	32.6	16
pyr vs. glutamine	9.773	10.34	-0.568	3.958	3	3	0.2029	16
pyr vs. glucose	9.773	28.59	-18.82	3.958	3	3	6.724	16
pyr vs. glut+pyr	9.773	25.55	-15.77	3.958	3	3	5.636	16
pyr vs. gluc+pyr	9.773	58.92	-49.14	3.958	3	3	17.56	16
pyr vs. gluc+glut	9.773	90.75	-80.97	3.958	3	3	28.93	16
pyr vs. gluc+glut+pyr	9.773	98.86	-89.09	3.958	3	3	31.83	16
glutamine vs. glucose	10.34	28.59	-18.25	3.958	3	3	6.521	16
glutamine vs. glut+pyr	10.34	25.55	-15.21	3.958	3	3	5.433	16
glutamine vs. gluc+pyr	10.34	58.92	-48.58	3.958	3	3	17.36	16
glutamine vs. gluc+glut	10.34	90.75	-80.41	3.958	3	3	28.73	16
glutamine vs. gluc+glut+pyr	10.34	98.86	-88.52	3.958	3	3	31.63	16
glucose vs. glut+pyr	28.59	25.55	3.043	3.958	3	3	1.087	16
glucose vs. gluc+pyr	28.59	58.92	-30.33	3.958	3	3	10.84	16
glucose vs. gluc+glut	28.59	90.75	-62.16	3.958	3	3	22.21	16
glucose vs. gluc+glut+pyr	28.59	98.86	-70.27	3.958	3	3	25.11	16
glut+pyr vs. gluc+pyr	25.55	58.92	-33.37	3.958	3	3	11.92	16
glut+pyr vs. gluc+glut	25.55	90.75	-65.2	3.958	3	3	23.3	16
glut+pyr vs. gluc+glut+pyr	25.55	98.86	-73.32	3.958	3	3	26.2	16
gluc+pyr vs. gluc+glut	58.92	90.75	-31.83	3.958	3	3	11.37	16
gluc+pyr vs. gluc+glut+pyr	58.92	98.86	-39.95	3.958	3	3	14.27	16
gluc+glut vs. gluc+glut+pyr	90.75	98.86	-8.116	3.958	3	3	2.9	16
viability
	no nutrients			pyr			glutamine			glucose			glut+pyr			gluc+pyr			gluc+glut			gluc+glut+pyr
	10.3851	7.65463		18.1498	10.5206		11.4153	4.55288		114.893	68.9643		16.1032	13.8763		112.743	89.1983		114.824	104.979		100	100
Number of families	1
Number of comparisons per family	28
Alpha	0.05
Tukey's multiple comparisons test	Mean Diff.	95.00% CI of diff.	Below threshold?	Summary	Adjusted P Value
no nutrients vs. pyr	-5.315	-58.39 to 47.76	No	ns	0.9998	A-B
no nutrients vs. glutamine	1.036	-52.04 to 54.11	No	ns	>0.9999	A-C
no nutrients vs. glucose	-82.91	-136.0 to -29.83	Yes	**	0.0037	A-D
no nutrients vs. glut+pyr	-5.97	-59.05 to 47.11	No	ns	0.9997	A-E
no nutrients vs. gluc+pyr	-91.95	-145.0 to -38.87	Yes	**	0.0019	A-F
no nutrients vs. gluc+glut	-100.9	-154.0 to -47.81	Yes	***	0.001	A-G
no nutrients vs. gluc+glut+pyr	-90.98	-144.1 to -37.90	Yes	**	0.002	A-H
pyr vs. glutamine	6.351	-46.72 to 59.43	No	ns	0.9995	B-C
pyr vs. glucose	-77.59	-130.7 to -24.52	Yes	**	0.0057	B-D
pyr vs. glut+pyr	-0.6546	-53.73 to 52.42	No	ns	>0.9999	B-E
pyr vs. gluc+pyr	-86.64	-139.7 to -33.56	Yes	**	0.0028	B-F
pyr vs. gluc+glut	-95.57	-148.6 to -42.49	Yes	**	0.0014	B-G
pyr vs. gluc+glut+pyr	-85.66	-138.7 to -32.59	Yes	**	0.003	B-H
glutamine vs. glucose	-83.94	-137.0 to -30.87	Yes	**	0.0034	C-D
glutamine vs. glut+pyr	-7.006	-60.08 to 46.07	No	ns	0.9991	C-E
glutamine vs. gluc+pyr	-92.99	-146.1 to -39.91	Yes	**	0.0017	C-F
glutamine vs. gluc+glut	-101.9	-155.0 to -48.84	Yes	***	0.0009	C-G
glutamine vs. gluc+glut+pyr	-92.02	-145.1 to -38.94	Yes	**	0.0019	C-H
glucose vs. glut+pyr	76.94	23.86 to 130.0	Yes	**	0.006	D-E
glucose vs. gluc+pyr	-9.042	-62.12 to 44.03	No	ns	0.9956	D-F
glucose vs. gluc+glut	-17.97	-71.05 to 35.10	No	ns	0.8607	D-G
glucose vs. gluc+glut+pyr	-8.071	-61.15 to 45.00	No	ns	0.9978	D-H
glut+pyr vs. gluc+pyr	-85.98	-139.1 to -32.91	Yes	**	0.0029	E-F
glut+pyr vs. gluc+glut	-94.91	-148.0 to -41.84	Yes	**	0.0015	E-G
glut+pyr vs. gluc+glut+pyr	-85.01	-138.1 to -31.93	Yes	**	0.0032	E-H
gluc+pyr vs. gluc+glut	-8.931	-62.01 to 44.14	No	ns	0.9959	F-G
gluc+pyr vs. gluc+glut+pyr	0.9706	-52.11 to 54.05	No	ns	>0.9999	F-H
gluc+glut vs. gluc+glut+pyr	9.902	-43.17 to 62.98	No	ns	0.9925	G-H
Test details	Mean 1	Mean 2	Mean Diff.	SE of diff.	n1	n2	q	DF
no nutrients vs. pyr	9.02	14.34	-5.315	13.41	2	2	0.5604	8
no nutrients vs. glutamine	9.02	7.984	1.036	13.41	2	2	0.1092	8
no nutrients vs. glucose	9.02	91.93	-82.91	13.41	2	2	8.742	8
no nutrients vs. glut+pyr	9.02	14.99	-5.97	13.41	2	2	0.6294	8
no nutrients vs. gluc+pyr	9.02	101	-91.95	13.41	2	2	9.695	8
no nutrients vs. gluc+glut	9.02	109.9	-100.9	13.41	2	2	10.64	8
no nutrients vs. gluc+glut+pyr	9.02	100	-90.98	13.41	2	2	9.593	8
pyr vs. glutamine	14.34	7.984	6.351	13.41	2	2	0.6696	8
pyr vs. glucose	14.34	91.93	-77.59	13.41	2	2	8.181	8
pyr vs. glut+pyr	14.34	14.99	-0.6546	13.41	2	2	0.06901	8
pyr vs. gluc+pyr	14.34	101	-86.64	13.41	2	2	9.135	8
pyr vs. gluc+glut	14.34	109.9	-95.57	13.41	2	2	10.08	8
pyr vs. gluc+glut+pyr	14.34	100	-85.66	13.41	2	2	9.032	8
glutamine vs. glucose	7.984	91.93	-83.94	13.41	2	2	8.851	8
glutamine vs. glut+pyr	7.984	14.99	-7.006	13.41	2	2	0.7387	8
glutamine vs. gluc+pyr	7.984	101	-92.99	13.41	2	2	9.804	8
glutamine vs. gluc+glut	7.984	109.9	-101.9	13.41	2	2	10.75	8
glutamine vs. gluc+glut+pyr	7.984	100	-92.02	13.41	2	2	9.702	8
glucose vs. glut+pyr	91.93	14.99	76.94	13.41	2	2	8.112	8
glucose vs. gluc+pyr	91.93	101	-9.042	13.41	2	2	0.9534	8
glucose vs. gluc+glut	91.93	109.9	-17.97	13.41	2	2	1.895	8
glucose vs. gluc+glut+pyr	91.93	100	-8.071	13.41	2	2	0.851	8
glut+pyr vs. gluc+pyr	14.99	101	-85.98	13.41	2	2	9.066	8
glut+pyr vs. gluc+glut	14.99	109.9	-94.91	13.41	2	2	10.01	8
glut+pyr vs. gluc+glut+pyr	14.99	100	-85.01	13.41	2	2	8.963	8
gluc+pyr vs. gluc+glut	101	109.9	-8.931	13.41	2	2	0.9417	8
gluc+pyr vs. gluc+glut+pyr	101	100	0.9706	13.41	2	2	0.1023	8
gluc+glut vs. gluc+glut+pyr	109.9	100	9.902	13.41	2	2	1.044	8
