# Supplementary material for: Inhibition of mitochondrial complex I reverses NOTCH1-driven metabolic reprogramming in T-cell acute lymphoblastic leukemia
Source: Nat Commun. 2022 May 19;13:2801. doi: 10.1038/s41467-022-30396-3 (PMC9120040; doi:10.1038/s41467-022-30396-3)
Supplement: Supplementary file 4 — Source Data [file 41467_2022_30396_MOESM4_ESM.zip › Main and Supplementary raw data/Suppl Fig 9.xlsx]

## Sheet: Suppl Fig 9 a
		SUPT1			PF382
	CMP	0.307506	0.435682	0.296694	0.128455	0.0205425	0.102758
	UMP	0.268177	0.409408	0.331192	0.035711	0.111248	0.101004
	AMP	0.122023	0.291324	0.270424	0.168178	0.240064	0.264547
	GMP	0.368068	0.376044	0.368637	0.241453	0.326279	0.399503
	CDP	-0.00625669	-0.0194758	-0.074103	-0.170643	-0.217512	-0.218766
	UDP	-0.069511	-0.160591	-0.107808	-0.13427	-0.181751	-0.176702
	ADP	0.0758816	-0.0181926	0.0263431	0.0628402	0.0696356	0.0814275
	GDP	0.0619813	-0.0526667	0.00804005	0.0606131	0.109079	0.10495
	CTP	-0.424879	-0.512991	-0.434613	-0.312561	-0.318122	-0.348998
	UTP	-0.313947	-0.453867	-0.347089	-0.277819	-0.291343	-0.329772
	ATP	-0.181073	-0.320864	-0.223274	-0.102141	-0.0786789	-0.117303
	GTP	-0.148601	-0.305291	-0.207268	-0.0887404	-0.0424395	-0.0633099
	GSH/GSSH	0.321416	0.725063	0.409537	0.081494	-0.97452	-1.00466
	CoQ10/CoQ10H2	3.35891	1.84583	2.19973	0.940682	1.02856	2.15749

## Sheet: Suppl Fig 9 b JURKAT
JURKAT
		CONTROL 12 hr				IACS-010759 13 nM 12 hr				IACS-010759 123 12 hr				CONTROL 24 hr				IACS-010759 13 nM 24 hr				IACS-010759 123 24 hr
CITRATE		91.9791	120.1	102.957	84.9643	22.8374	23.3646	24.8368	23.5222	16.9326	31.2167	17.6187	16.7042	246.197	92.0309	94.7695	99.5661	36.7148	33.5422	37.176	33.4368	26.9147	23.2968	20.7727	20.0032
α-KG		91.5888	123.377	96.8252	88.2091	132.058	143.923	124.606	126.474	12.672	12.9987	9.67525	11.6377	61.9101	28.7969	24.1306	23.0039	105.044	109.605	80.0997	72.577	9.91243	12.6332	13.6647	12.9194
SUCCINATE		94.4015	113.736	94.7311	97.1313	42.612	40.5613	46.843	44.0403	12.6476	21.2193	12.4036	14.0713	103.285	60.5573	56.836	55.8137	56.4949	43.5324	42.7047	50.7049	14.795	12.0551	13.6499	12.3895
FUMARATE		96.7707	108.857	106.822	87.5502	148.338	152.684	152.522	137.156	189.898	243.718	193.36	196.567	125.126	70.3431	69.9644	72.2779	100.65	93.3281	87.549	97.798	89.1752	89.1024	78.2151	87.0312
MALATE		96.4749	110.846	106.02	86.659	147.303	151.322	148.23	130.579	189.841	253.396	185.379	194.171	143.25	75.3726	75.4686	75.4948	104.283	97.9039	90.1291	95.9702	93.6294	88.4096	87.7684	83.3272
L-GLUTAMINE		74.4056	139.357	110.001	76.2365	102.848	112.325	124.184	117.6	114.698	137.824	110.291	115.681	538.96	330.86	356.446	366.644	275.248	311.414	272.408	272.474	351.491	315.608	358.903	355.992
L-ASPARAGINE		111.275	92.0296	104.888	91.8075	111.856	99.0958	98.7532	92.5967	123.804	140.334	106.191	141.719	180.115	126.068	137.941	143.074	101.818	109.801	95.6091	109.814	115.452	102.589	103.946	99.7364
L-ASPARTATE		107.264	97.8816	104.967	89.8874	17.8988	19.2957	18.2198	15.1517	49.7057	58.6808	45.4927	49.7796	316.47	196.931	217.004	230.053	25.256	23.4807	27.3986	28.1962	23.2544	22.2905	25.5748	29.0059
Within each row, compare columns (simple effects within rows)
Number of families	8
Number of comparisons per family	15
Alpha	0.05
Tukey's multiple comparisons test	Mean Diff.	95.00% CI of diff.	Below threshold?	Summary	Adjusted P Value
CITRATE
CONTROL 12 hr vs. IACS-010759 13 nM 12 hr	76.36	28.24 to 124.5	Yes	***	0.0001
CONTROL 12 hr vs. IACS-010759 123 12 hr	79.38	31.26 to 127.5	Yes	****	<0.0001
CONTROL 12 hr vs. CONTROL 24 hr	-33.14	-81.26 to 14.98	No	ns	0.3536
CONTROL 12 hr vs. IACS-010759 13 nM 24 hr	64.78	16.66 to 112.9	Yes	**	0.0021
CONTROL 12 hr vs. IACS-010759 123 24 hr	77.25	29.13 to 125.4	Yes	***	0.0001
IACS-010759 13 nM 12 hr vs. IACS-010759 123 12 hr	3.022	-45.10 to 51.14	No	ns	>0.9999
IACS-010759 13 nM 12 hr vs. CONTROL 24 hr	-109.5	-157.6 to -61.38	Yes	****	<0.0001
IACS-010759 13 nM 12 hr vs. IACS-010759 13 nM 24 hr	-11.58	-59.70 to 36.54	No	ns	0.9823
IACS-010759 13 nM 12 hr vs. IACS-010759 123 24 hr	0.8934	-47.23 to 49.01	No	ns	>0.9999
IACS-010759 123 12 hr vs. CONTROL 24 hr	-112.5	-160.6 to -64.40	Yes	****	<0.0001
IACS-010759 123 12 hr vs. IACS-010759 13 nM 24 hr	-14.6	-62.72 to 33.52	No	ns	0.9516
IACS-010759 123 12 hr vs. IACS-010759 123 24 hr	-2.129	-50.25 to 45.99	No	ns	>0.9999
CONTROL 24 hr vs. IACS-010759 13 nM 24 hr	97.92	49.80 to 146.0	Yes	****	<0.0001
CONTROL 24 hr vs. IACS-010759 123 24 hr	110.4	62.27 to 158.5	Yes	****	<0.0001
IACS-010759 13 nM 24 hr vs. IACS-010759 123 24 hr	12.47	-35.65 to 60.59	No	ns	0.9754
α-KG
CONTROL 12 hr vs. IACS-010759 13 nM 12 hr	-31.77	-79.89 to 16.36	No	ns	0.4023
CONTROL 12 hr vs. IACS-010759 123 12 hr	88.25	40.13 to 136.4	Yes	****	<0.0001
CONTROL 12 hr vs. CONTROL 24 hr	65.54	17.42 to 113.7	Yes	**	0.0018
CONTROL 12 hr vs. IACS-010759 13 nM 24 hr	8.169	-39.95 to 56.29	No	ns	0.9964
CONTROL 12 hr vs. IACS-010759 123 24 hr	87.72	39.60 to 135.8	Yes	****	<0.0001
IACS-010759 13 nM 12 hr vs. IACS-010759 123 12 hr	120	71.90 to 168.1	Yes	****	<0.0001
IACS-010759 13 nM 12 hr vs. CONTROL 24 hr	97.31	49.18 to 145.4	Yes	****	<0.0001
IACS-010759 13 nM 12 hr vs. IACS-010759 13 nM 24 hr	39.93	-8.187 to 88.06	No	ns	0.1642
IACS-010759 13 nM 12 hr vs. IACS-010759 123 24 hr	119.5	71.36 to 167.6	Yes	****	<0.0001
IACS-010759 123 12 hr vs. CONTROL 24 hr	-22.71	-70.84 to 25.41	No	ns	0.7487
IACS-010759 123 12 hr vs. IACS-010759 13 nM 24 hr	-80.09	-128.2 to -31.96	Yes	****	<0.0001
IACS-010759 123 12 hr vs. IACS-010759 123 24 hr	-0.5365	-48.66 to 47.58	No	ns	>0.9999
CONTROL 24 hr vs. IACS-010759 13 nM 24 hr	-57.37	-105.5 to -9.250	Yes	**	0.0096
CONTROL 24 hr vs. IACS-010759 123 24 hr	22.18	-25.94 to 70.30	No	ns	0.7672
IACS-010759 13 nM 24 hr vs. IACS-010759 123 24 hr	79.55	31.43 to 127.7	Yes	****	<0.0001
SUCCINATE
CONTROL 12 hr vs. IACS-010759 13 nM 12 hr	56.49	8.364 to 104.6	Yes	*	0.0114
CONTROL 12 hr vs. IACS-010759 123 12 hr	84.91	36.79 to 133.0	Yes	****	<0.0001
CONTROL 12 hr vs. CONTROL 24 hr	30.88	-17.24 to 79.00	No	ns	0.4352
CONTROL 12 hr vs. IACS-010759 13 nM 24 hr	51.64	3.519 to 99.76	Yes	*	0.0277
CONTROL 12 hr vs. IACS-010759 123 24 hr	86.78	38.66 to 134.9	Yes	****	<0.0001
IACS-010759 13 nM 12 hr vs. IACS-010759 123 12 hr	28.43	-19.69 to 76.55	No	ns	0.5298
IACS-010759 13 nM 12 hr vs. CONTROL 24 hr	-25.61	-73.73 to 22.51	No	ns	0.6409
IACS-010759 13 nM 12 hr vs. IACS-010759 13 nM 24 hr	-4.845	-52.97 to 43.28	No	ns	0.9997
IACS-010759 13 nM 12 hr vs. IACS-010759 123 24 hr	30.29	-17.83 to 78.41	No	ns	0.4574
IACS-010759 123 12 hr vs. CONTROL 24 hr	-54.04	-102.2 to -5.916	Yes	*	0.018
IACS-010759 123 12 hr vs. IACS-010759 13 nM 24 hr	-33.27	-81.40 to 14.85	No	ns	0.349
IACS-010759 123 12 hr vs. IACS-010759 123 24 hr	1.863	-46.26 to 49.98	No	ns	>0.9999
CONTROL 24 hr vs. IACS-010759 13 nM 24 hr	20.76	-27.36 to 68.89	No	ns	0.8132
CONTROL 24 hr vs. IACS-010759 123 24 hr	55.9	7.779 to 104.0	Yes	*	0.0127
IACS-010759 13 nM 24 hr vs. IACS-010759 123 24 hr	35.14	-12.98 to 83.26	No	ns	0.2885
FUMARATE
CONTROL 12 hr vs. IACS-010759 13 nM 12 hr	-47.67	-95.80 to 0.4467	No	ns	0.0537
CONTROL 12 hr vs. IACS-010759 123 12 hr	-105.9	-154.0 to -57.76	Yes	****	<0.0001
CONTROL 12 hr vs. CONTROL 24 hr	15.57	-32.55 to 63.69	No	ns	0.9369
CONTROL 12 hr vs. IACS-010759 13 nM 24 hr	5.169	-42.95 to 53.29	No	ns	0.9996
CONTROL 12 hr vs. IACS-010759 123 24 hr	14.12	-34.00 to 62.24	No	ns	0.9579
IACS-010759 13 nM 12 hr vs. IACS-010759 123 12 hr	-58.21	-106.3 to -10.09	Yes	**	0.0082
IACS-010759 13 nM 12 hr vs. CONTROL 24 hr	63.25	15.13 to 111.4	Yes	**	0.0029
IACS-010759 13 nM 12 hr vs. IACS-010759 13 nM 24 hr	52.84	4.722 to 101.0	Yes	*	0.0224
IACS-010759 13 nM 12 hr vs. IACS-010759 123 24 hr	61.79	13.67 to 109.9	Yes	**	0.0039
IACS-010759 123 12 hr vs. CONTROL 24 hr	121.5	73.34 to 169.6	Yes	****	<0.0001
IACS-010759 123 12 hr vs. IACS-010759 13 nM 24 hr	111.1	62.93 to 159.2	Yes	****	<0.0001
IACS-010759 123 12 hr vs. IACS-010759 123 24 hr	120	71.88 to 168.1	Yes	****	<0.0001
CONTROL 24 hr vs. IACS-010759 13 nM 24 hr	-10.4	-58.52 to 37.72	No	ns	0.9891
CONTROL 24 hr vs. IACS-010759 123 24 hr	-1.453	-49.57 to 46.67	No	ns	>0.9999
IACS-010759 13 nM 24 hr vs. IACS-010759 123 24 hr	8.95	-39.17 to 57.07	No	ns	0.9945
MALATE
CONTROL 12 hr vs. IACS-010759 13 nM 12 hr	-44.36	-92.48 to 3.763	No	ns	0.0893
CONTROL 12 hr vs. IACS-010759 123 12 hr	-105.7	-153.8 to -57.58	Yes	****	<0.0001
CONTROL 12 hr vs. CONTROL 24 hr	7.604	-40.52 to 55.73	No	ns	0.9975
CONTROL 12 hr vs. IACS-010759 13 nM 24 hr	2.929	-45.19 to 51.05	No	ns	>0.9999
CONTROL 12 hr vs. IACS-010759 123 24 hr	11.72	-36.41 to 59.84	No	ns	0.9813
IACS-010759 13 nM 12 hr vs. IACS-010759 123 12 hr	-61.34	-109.5 to -13.22	Yes	**	0.0043
IACS-010759 13 nM 12 hr vs. CONTROL 24 hr	51.96	3.841 to 100.1	Yes	*	0.0262
IACS-010759 13 nM 12 hr vs. IACS-010759 13 nM 24 hr	47.29	-0.8343 to 95.41	No	ns	0.0571
IACS-010759 13 nM 12 hr vs. IACS-010759 123 24 hr	56.07	7.954 to 104.2	Yes	*	0.0123
IACS-010759 123 12 hr vs. CONTROL 24 hr	113.3	65.18 to 161.4	Yes	****	<0.0001
IACS-010759 123 12 hr vs. IACS-010759 13 nM 24 hr	108.6	60.50 to 156.7	Yes	****	<0.0001
IACS-010759 123 12 hr vs. IACS-010759 123 24 hr	117.4	69.29 to 165.5	Yes	****	<0.0001
CONTROL 24 hr vs. IACS-010759 13 nM 24 hr	-4.675	-52.80 to 43.45	No	ns	0.9998
CONTROL 24 hr vs. IACS-010759 123 24 hr	4.113	-44.01 to 52.23	No	ns	0.9999
IACS-010759 13 nM 24 hr vs. IACS-010759 123 24 hr	8.788	-39.33 to 56.91	No	ns	0.995
L-GLUTAMINE
CONTROL 12 hr vs. IACS-010759 13 nM 12 hr	-14.24	-62.36 to 33.88	No	ns	0.9564
CONTROL 12 hr vs. IACS-010759 123 12 hr	-19.62	-67.75 to 28.50	No	ns	0.8467
CONTROL 12 hr vs. CONTROL 24 hr	-298.2	-346.3 to -250.1	Yes	****	<0.0001
CONTROL 12 hr vs. IACS-010759 13 nM 24 hr	-182.9	-231.0 to -134.8	Yes	****	<0.0001
CONTROL 12 hr vs. IACS-010759 123 24 hr	-245.5	-293.6 to -197.4	Yes	****	<0.0001
IACS-010759 13 nM 12 hr vs. IACS-010759 123 12 hr	-5.384	-53.51 to 42.74	No	ns	0.9995
IACS-010759 13 nM 12 hr vs. CONTROL 24 hr	-284	-332.1 to -235.9	Yes	****	<0.0001
IACS-010759 13 nM 12 hr vs. IACS-010759 13 nM 24 hr	-168.6	-216.8 to -120.5	Yes	****	<0.0001
IACS-010759 13 nM 12 hr vs. IACS-010759 123 24 hr	-231.3	-279.4 to -183.1	Yes	****	<0.0001
IACS-010759 123 12 hr vs. CONTROL 24 hr	-278.6	-326.7 to -230.5	Yes	****	<0.0001
IACS-010759 123 12 hr vs. IACS-010759 13 nM 24 hr	-163.3	-211.4 to -115.1	Yes	****	<0.0001
IACS-010759 123 12 hr vs. IACS-010759 123 24 hr	-225.9	-274.0 to -177.8	Yes	****	<0.0001
CONTROL 24 hr vs. IACS-010759 13 nM 24 hr	115.3	67.22 to 163.5	Yes	****	<0.0001
CONTROL 24 hr vs. IACS-010759 123 24 hr	52.73	4.608 to 100.9	Yes	*	0.0228
IACS-010759 13 nM 24 hr vs. IACS-010759 123 24 hr	-62.61	-110.7 to -14.49	Yes	**	0.0033
L-ASPARAGINE
CONTROL 12 hr vs. IACS-010759 13 nM 12 hr	-0.5754	-48.70 to 47.55	No	ns	>0.9999
CONTROL 12 hr vs. IACS-010759 123 12 hr	-28.01	-76.13 to 20.11	No	ns	0.5463
CONTROL 12 hr vs. CONTROL 24 hr	-46.8	-94.92 to 1.322	No	ns	0.0617
CONTROL 12 hr vs. IACS-010759 13 nM 24 hr	-4.26	-52.38 to 43.86	No	ns	0.9998
CONTROL 12 hr vs. IACS-010759 123 24 hr	-5.431	-53.55 to 42.69	No	ns	0.9995
IACS-010759 13 nM 12 hr vs. IACS-010759 123 12 hr	-27.44	-75.56 to 20.69	No	ns	0.5691
IACS-010759 13 nM 12 hr vs. CONTROL 24 hr	-46.22	-94.35 to 1.897	No	ns	0.0675
IACS-010759 13 nM 12 hr vs. IACS-010759 13 nM 24 hr	-3.685	-51.81 to 44.44	No	ns	>0.9999
IACS-010759 13 nM 12 hr vs. IACS-010759 123 24 hr	-4.855	-52.98 to 43.27	No	ns	0.9997
IACS-010759 123 12 hr vs. CONTROL 24 hr	-18.79	-66.91 to 29.33	No	ns	0.8691
IACS-010759 123 12 hr vs. IACS-010759 13 nM 24 hr	23.75	-24.37 to 71.87	No	ns	0.7114
IACS-010759 123 12 hr vs. IACS-010759 123 24 hr	22.58	-25.54 to 70.70	No	ns	0.7533
CONTROL 24 hr vs. IACS-010759 13 nM 24 hr	42.54	-5.582 to 90.66	No	ns	0.1159
CONTROL 24 hr vs. IACS-010759 123 24 hr	41.37	-6.753 to 89.49	No	ns	0.136
IACS-010759 13 nM 24 hr vs. IACS-010759 123 24 hr	-1.171	-49.29 to 46.95	No	ns	>0.9999
L-ASPARTATE
CONTROL 12 hr vs. IACS-010759 13 nM 12 hr	82.36	34.24 to 130.5	Yes	****	<0.0001
CONTROL 12 hr vs. IACS-010759 123 12 hr	49.09	0.9638 to 97.21	Yes	*	0.0427
CONTROL 12 hr vs. CONTROL 24 hr	-140.1	-188.2 to -91.99	Yes	****	<0.0001
CONTROL 12 hr vs. IACS-010759 13 nM 24 hr	73.92	25.80 to 122.0	Yes	***	0.0003
CONTROL 12 hr vs. IACS-010759 123 24 hr	74.97	26.85 to 123.1	Yes	***	0.0002
IACS-010759 13 nM 12 hr vs. IACS-010759 123 12 hr	-33.27	-81.39 to 14.85	No	ns	0.349
IACS-010759 13 nM 12 hr vs. CONTROL 24 hr	-222.5	-270.6 to -174.4	Yes	****	<0.0001
IACS-010759 13 nM 12 hr vs. IACS-010759 13 nM 24 hr	-8.441	-56.56 to 39.68	No	ns	0.9959
IACS-010759 13 nM 12 hr vs. IACS-010759 123 24 hr	-7.39	-55.51 to 40.73	No	ns	0.9978
IACS-010759 123 12 hr vs. CONTROL 24 hr	-189.2	-237.3 to -141.1	Yes	****	<0.0001
IACS-010759 123 12 hr vs. IACS-010759 13 nM 24 hr	24.83	-23.29 to 72.95	No	ns	0.6709
IACS-010759 123 12 hr vs. IACS-010759 123 24 hr	25.88	-22.24 to 74.00	No	ns	0.6302
CONTROL 24 hr vs. IACS-010759 13 nM 24 hr	214	165.9 to 262.2	Yes	****	<0.0001
CONTROL 24 hr vs. IACS-010759 123 24 hr	215.1	167.0 to 263.2	Yes	****	<0.0001
IACS-010759 13 nM 24 hr vs. IACS-010759 123 24 hr	1.051	-47.07 to 49.17	No	ns	>0.9999
Test details	Mean 1	Mean 2	Mean Diff.	SE of diff.	N1	N2	q	DF
CITRATE
CONTROL 12 hr vs. IACS-010759 13 nM 12 hr	100	23.64	76.36	16.66	4	4	6.482	144
CONTROL 12 hr vs. IACS-010759 123 12 hr	100	20.62	79.38	16.66	4	4	6.739	144
CONTROL 12 hr vs. CONTROL 24 hr	100	133.1	-33.14	16.66	4	4	2.813	144
CONTROL 12 hr vs. IACS-010759 13 nM 24 hr	100	35.22	64.78	16.66	4	4	5.499	144
CONTROL 12 hr vs. IACS-010759 123 24 hr	100	22.75	77.25	16.66	4	4	6.558	144
IACS-010759 13 nM 12 hr vs. IACS-010759 123 12 hr	23.64	20.62	3.022	16.66	4	4	0.2565	144
IACS-010759 13 nM 12 hr vs. CONTROL 24 hr	23.64	133.1	-109.5	16.66	4	4	9.295	144
IACS-010759 13 nM 12 hr vs. IACS-010759 13 nM 24 hr	23.64	35.22	-11.58	16.66	4	4	0.9828	144
IACS-010759 13 nM 12 hr vs. IACS-010759 123 24 hr	23.64	22.75	0.8934	16.66	4	4	0.07584	144
IACS-010759 123 12 hr vs. CONTROL 24 hr	20.62	133.1	-112.5	16.66	4	4	9.552	144
IACS-010759 123 12 hr vs. IACS-010759 13 nM 24 hr	20.62	35.22	-14.6	16.66	4	4	1.239	144
IACS-010759 123 12 hr vs. IACS-010759 123 24 hr	20.62	22.75	-2.129	16.66	4	4	0.1807	144
CONTROL 24 hr vs. IACS-010759 13 nM 24 hr	133.1	35.22	97.92	16.66	4	4	8.312	144
CONTROL 24 hr vs. IACS-010759 123 24 hr	133.1	22.75	110.4	16.66	4	4	9.371	144
IACS-010759 13 nM 24 hr vs. IACS-010759 123 24 hr	35.22	22.75	12.47	16.66	4	4	1.059	144
α-KG
CONTROL 12 hr vs. IACS-010759 13 nM 12 hr	100	131.8	-31.77	16.66	4	4	2.696	144
CONTROL 12 hr vs. IACS-010759 123 12 hr	100	11.75	88.25	16.66	4	4	7.492	144
CONTROL 12 hr vs. CONTROL 24 hr	100	34.46	65.54	16.66	4	4	5.564	144
CONTROL 12 hr vs. IACS-010759 13 nM 24 hr	100	91.83	8.169	16.66	4	4	0.6934	144
CONTROL 12 hr vs. IACS-010759 123 24 hr	100	12.28	87.72	16.66	4	4	7.446	144
IACS-010759 13 nM 12 hr vs. IACS-010759 123 12 hr	131.8	11.75	120	16.66	4	4	10.19	144
IACS-010759 13 nM 12 hr vs. CONTROL 24 hr	131.8	34.46	97.31	16.66	4	4	8.26	144
IACS-010759 13 nM 12 hr vs. IACS-010759 13 nM 24 hr	131.8	91.83	39.93	16.66	4	4	3.39	144
IACS-010759 13 nM 12 hr vs. IACS-010759 123 24 hr	131.8	12.28	119.5	16.66	4	4	10.14	144
IACS-010759 123 12 hr vs. CONTROL 24 hr	11.75	34.46	-22.71	16.66	4	4	1.928	144
IACS-010759 123 12 hr vs. IACS-010759 13 nM 24 hr	11.75	91.83	-80.09	16.66	4	4	6.798	144
IACS-010759 123 12 hr vs. IACS-010759 123 24 hr	11.75	12.28	-0.5365	16.66	4	4	0.04554	144
CONTROL 24 hr vs. IACS-010759 13 nM 24 hr	34.46	91.83	-57.37	16.66	4	4	4.87	144
CONTROL 24 hr vs. IACS-010759 123 24 hr	34.46	12.28	22.18	16.66	4	4	1.883	144
IACS-010759 13 nM 24 hr vs. IACS-010759 123 24 hr	91.83	12.28	79.55	16.66	4	4	6.753	144
SUCCINATE
CONTROL 12 hr vs. IACS-010759 13 nM 12 hr	100	43.51	56.49	16.66	4	4	4.795	144
CONTROL 12 hr vs. IACS-010759 123 12 hr	100	15.09	84.91	16.66	4	4	7.208	144
CONTROL 12 hr vs. CONTROL 24 hr	100	69.12	30.88	16.66	4	4	2.621	144
CONTROL 12 hr vs. IACS-010759 13 nM 24 hr	100	48.36	51.64	16.66	4	4	4.384	144
CONTROL 12 hr vs. IACS-010759 123 24 hr	100	13.22	86.78	16.66	4	4	7.366	144
IACS-010759 13 nM 12 hr vs. IACS-010759 123 12 hr	43.51	15.09	28.43	16.66	4	4	2.413	144
IACS-010759 13 nM 12 hr vs. CONTROL 24 hr	43.51	69.12	-25.61	16.66	4	4	2.174	144
IACS-010759 13 nM 12 hr vs. IACS-010759 13 nM 24 hr	43.51	48.36	-4.845	16.66	4	4	0.4113	144
IACS-010759 13 nM 12 hr vs. IACS-010759 123 24 hr	43.51	13.22	30.29	16.66	4	4	2.571	144
IACS-010759 123 12 hr vs. CONTROL 24 hr	15.09	69.12	-54.04	16.66	4	4	4.587	144
IACS-010759 123 12 hr vs. IACS-010759 13 nM 24 hr	15.09	48.36	-33.27	16.66	4	4	2.825	144
IACS-010759 123 12 hr vs. IACS-010759 123 24 hr	15.09	13.22	1.863	16.66	4	4	0.1582	144
CONTROL 24 hr vs. IACS-010759 13 nM 24 hr	69.12	48.36	20.76	16.66	4	4	1.763	144
CONTROL 24 hr vs. IACS-010759 123 24 hr	69.12	13.22	55.9	16.66	4	4	4.745	144
IACS-010759 13 nM 24 hr vs. IACS-010759 123 24 hr	48.36	13.22	35.14	16.66	4	4	2.983	144
FUMARATE
CONTROL 12 hr vs. IACS-010759 13 nM 12 hr	100	147.7	-47.67	16.66	4	4	4.047	144
CONTROL 12 hr vs. IACS-010759 123 12 hr	100	205.9	-105.9	16.66	4	4	8.988	144
CONTROL 12 hr vs. CONTROL 24 hr	100	84.43	15.57	16.66	4	4	1.322	144
CONTROL 12 hr vs. IACS-010759 13 nM 24 hr	100	94.83	5.169	16.66	4	4	0.4388	144
CONTROL 12 hr vs. IACS-010759 123 24 hr	100	85.88	14.12	16.66	4	4	1.199	144
IACS-010759 13 nM 12 hr vs. IACS-010759 123 12 hr	147.7	205.9	-58.21	16.66	4	4	4.941	144
IACS-010759 13 nM 12 hr vs. CONTROL 24 hr	147.7	84.43	63.25	16.66	4	4	5.369	144
IACS-010759 13 nM 12 hr vs. IACS-010759 13 nM 24 hr	147.7	94.83	52.84	16.66	4	4	4.486	144
IACS-010759 13 nM 12 hr vs. IACS-010759 123 24 hr	147.7	85.88	61.79	16.66	4	4	5.246	144
IACS-010759 123 12 hr vs. CONTROL 24 hr	205.9	84.43	121.5	16.66	4	4	10.31	144
IACS-010759 123 12 hr vs. IACS-010759 13 nM 24 hr	205.9	94.83	111.1	16.66	4	4	9.427	144
IACS-010759 123 12 hr vs. IACS-010759 123 24 hr	205.9	85.88	120	16.66	4	4	10.19	144
CONTROL 24 hr vs. IACS-010759 13 nM 24 hr	84.43	94.83	-10.4	16.66	4	4	0.8831	144
CONTROL 24 hr vs. IACS-010759 123 24 hr	84.43	85.88	-1.453	16.66	4	4	0.1233	144
IACS-010759 13 nM 24 hr vs. IACS-010759 123 24 hr	94.83	85.88	8.95	16.66	4	4	0.7598	144
MALATE
CONTROL 12 hr vs. IACS-010759 13 nM 12 hr	100	144.4	-44.36	16.66	4	4	3.765	144
CONTROL 12 hr vs. IACS-010759 123 12 hr	100	205.7	-105.7	16.66	4	4	8.972	144
CONTROL 12 hr vs. CONTROL 24 hr	100	92.4	7.604	16.66	4	4	0.6454	144
CONTROL 12 hr vs. IACS-010759 13 nM 24 hr	100	97.07	2.929	16.66	4	4	0.2486	144
CONTROL 12 hr vs. IACS-010759 123 24 hr	100	88.28	11.72	16.66	4	4	0.9946	144
IACS-010759 13 nM 12 hr vs. IACS-010759 123 12 hr	144.4	205.7	-61.34	16.66	4	4	5.207	144
IACS-010759 13 nM 12 hr vs. CONTROL 24 hr	144.4	92.4	51.96	16.66	4	4	4.411	144
IACS-010759 13 nM 12 hr vs. IACS-010759 13 nM 24 hr	144.4	97.07	47.29	16.66	4	4	4.014	144
IACS-010759 13 nM 12 hr vs. IACS-010759 123 24 hr	144.4	88.28	56.07	16.66	4	4	4.76	144
IACS-010759 123 12 hr vs. CONTROL 24 hr	205.7	92.4	113.3	16.66	4	4	9.618	144
IACS-010759 123 12 hr vs. IACS-010759 13 nM 24 hr	205.7	97.07	108.6	16.66	4	4	9.221	144
IACS-010759 123 12 hr vs. IACS-010759 123 24 hr	205.7	88.28	117.4	16.66	4	4	9.967	144
CONTROL 24 hr vs. IACS-010759 13 nM 24 hr	92.4	97.07	-4.675	16.66	4	4	0.3968	144
CONTROL 24 hr vs. IACS-010759 123 24 hr	92.4	88.28	4.113	16.66	4	4	0.3491	144
IACS-010759 13 nM 24 hr vs. IACS-010759 123 24 hr	97.07	88.28	8.788	16.66	4	4	0.746	144
L-GLUTAMINE
CONTROL 12 hr vs. IACS-010759 13 nM 12 hr	100	114.2	-14.24	16.66	4	4	1.209	144
CONTROL 12 hr vs. IACS-010759 123 12 hr	100	119.6	-19.62	16.66	4	4	1.666	144
CONTROL 12 hr vs. CONTROL 24 hr	100	398.2	-298.2	16.66	4	4	25.32	144
CONTROL 12 hr vs. IACS-010759 13 nM 24 hr	100	282.9	-182.9	16.66	4	4	15.52	144
CONTROL 12 hr vs. IACS-010759 123 24 hr	100	345.5	-245.5	16.66	4	4	20.84	144
IACS-010759 13 nM 12 hr vs. IACS-010759 123 12 hr	114.2	119.6	-5.384	16.66	4	4	0.457	144
IACS-010759 13 nM 12 hr vs. CONTROL 24 hr	114.2	398.2	-284	16.66	4	4	24.11	144
IACS-010759 13 nM 12 hr vs. IACS-010759 13 nM 24 hr	114.2	282.9	-168.6	16.66	4	4	14.32	144
IACS-010759 13 nM 12 hr vs. IACS-010759 123 24 hr	114.2	345.5	-231.3	16.66	4	4	19.63	144
IACS-010759 123 12 hr vs. CONTROL 24 hr	119.6	398.2	-278.6	16.66	4	4	23.65	144
IACS-010759 123 12 hr vs. IACS-010759 13 nM 24 hr	119.6	282.9	-163.3	16.66	4	4	13.86	144
IACS-010759 123 12 hr vs. IACS-010759 123 24 hr	119.6	345.5	-225.9	16.66	4	4	19.17	144
CONTROL 24 hr vs. IACS-010759 13 nM 24 hr	398.2	282.9	115.3	16.66	4	4	9.791	144
CONTROL 24 hr vs. IACS-010759 123 24 hr	398.2	345.5	52.73	16.66	4	4	4.476	144
IACS-010759 13 nM 24 hr vs. IACS-010759 123 24 hr	282.9	345.5	-62.61	16.66	4	4	5.315	144
L-ASPARAGINE
CONTROL 12 hr vs. IACS-010759 13 nM 12 hr	100	100.6	-0.5754	16.66	4	4	0.04884	144
CONTROL 12 hr vs. IACS-010759 123 12 hr	100	128	-28.01	16.66	4	4	2.378	144
CONTROL 12 hr vs. CONTROL 24 hr	100	146.8	-46.8	16.66	4	4	3.973	144
CONTROL 12 hr vs. IACS-010759 13 nM 24 hr	100	104.3	-4.26	16.66	4	4	0.3616	144
CONTROL 12 hr vs. IACS-010759 123 24 hr	100	105.4	-5.431	16.66	4	4	0.461	144
IACS-010759 13 nM 12 hr vs. IACS-010759 123 12 hr	100.6	128	-27.44	16.66	4	4	2.329	144
IACS-010759 13 nM 12 hr vs. CONTROL 24 hr	100.6	146.8	-46.22	16.66	4	4	3.924	144
IACS-010759 13 nM 12 hr vs. IACS-010759 13 nM 24 hr	100.6	104.3	-3.685	16.66	4	4	0.3128	144
IACS-010759 13 nM 12 hr vs. IACS-010759 123 24 hr	100.6	105.4	-4.855	16.66	4	4	0.4122	144
IACS-010759 123 12 hr vs. CONTROL 24 hr	128	146.8	-18.79	16.66	4	4	1.595	144
IACS-010759 123 12 hr vs. IACS-010759 13 nM 24 hr	128	104.3	23.75	16.66	4	4	2.016	144
IACS-010759 123 12 hr vs. IACS-010759 123 24 hr	128	105.4	22.58	16.66	4	4	1.917	144
CONTROL 24 hr vs. IACS-010759 13 nM 24 hr	146.8	104.3	42.54	16.66	4	4	3.611	144
CONTROL 24 hr vs. IACS-010759 123 24 hr	146.8	105.4	41.37	16.66	4	4	3.512	144
IACS-010759 13 nM 24 hr vs. IACS-010759 123 24 hr	104.3	105.4	-1.171	16.66	4	4	0.09936	144
L-ASPARTATE
CONTROL 12 hr vs. IACS-010759 13 nM 12 hr	100	17.64	82.36	16.66	4	4	6.991	144
CONTROL 12 hr vs. IACS-010759 123 12 hr	100	50.91	49.09	16.66	4	4	4.167	144
CONTROL 12 hr vs. CONTROL 24 hr	100	240.1	-140.1	16.66	4	4	11.89	144
CONTROL 12 hr vs. IACS-010759 13 nM 24 hr	100	26.08	73.92	16.66	4	4	6.275	144
CONTROL 12 hr vs. IACS-010759 123 24 hr	100	25.03	74.97	16.66	4	4	6.364	144
IACS-010759 13 nM 12 hr vs. IACS-010759 123 12 hr	17.64	50.91	-33.27	16.66	4	4	2.824	144
IACS-010759 13 nM 12 hr vs. CONTROL 24 hr	17.64	240.1	-222.5	16.66	4	4	18.89	144
IACS-010759 13 nM 12 hr vs. IACS-010759 13 nM 24 hr	17.64	26.08	-8.441	16.66	4	4	0.7166	144
IACS-010759 13 nM 12 hr vs. IACS-010759 123 24 hr	17.64	25.03	-7.39	16.66	4	4	0.6273	144
IACS-010759 123 12 hr vs. CONTROL 24 hr	50.91	240.1	-189.2	16.66	4	4	16.06	144
IACS-010759 123 12 hr vs. IACS-010759 13 nM 24 hr	50.91	26.08	24.83	16.66	4	4	2.108	144
IACS-010759 123 12 hr vs. IACS-010759 123 24 hr	50.91	25.03	25.88	16.66	4	4	2.197	144
CONTROL 24 hr vs. IACS-010759 13 nM 24 hr	240.1	26.08	214	16.66	4	4	18.17	144
CONTROL 24 hr vs. IACS-010759 123 24 hr	240.1	25.03	215.1	16.66	4	4	18.26	144
IACS-010759 13 nM 24 hr vs. IACS-010759 123 24 hr	26.08	25.03	1.051	16.66	4	4	0.08926	144

## Sheet: Suppl Fig 9 b PF382
PF382		CONTROL 12 hr				IACS-010759 13 nM 12 hr				IACS-010759 123 12 hr				CONTROL 24 hr				IACS-010759 13 nM 24 hr				IACS-010759 123 24 hr
CITRATE		134.669	83.3011	102.763	79.2659	27.4985	31.2024	37.8257	26.159	23.2649	31.2177	25.7193	25.8487	112.09	48.8294	41.5299	43.0005	27.2888	34.5595	22.4607	28.8085	14.3689	6.27826	7.06453	6.47627
α-KG		128.639	73.442	105.917	92.0018	105.427	113.429	138.189	75.4782	12.1841	31.5487	22.2955	23.436	95.9349	39.1597	39.642	40.0733	12.6571	20.6762	6.33354	8.86461	5.00225	1.26474	1.05376	6.09547
SUCCINATE		116.671	94.878	95.3291	93.1224	62.0296	71.4844	83.7598	68.8555	45.3432	42.818	36.698	37.5994	132.042	73.7628	53.6144	59.1599	65.2509	72.2427	48.4424	53.7304	33.4025	20.4958	24.0661	23.0577
FUMARATE		119.112	82.7302	109.609	88.5487	201.073	197.373	224.688	188.253	219.908	288.902	228.467	272.772	126.046	70.475	56.9483	61.3393	82.4394	113.038	70.2074	74.9379	162.695	85.4468	87.5882	87.2468
MALATE		126.924	84.1613	107.571	81.3432	196.067	202.438	239.102	184.39	233.799	301.677	225.743	293.904	145.029	75.8907	61.7901	69.3055	77.6013	121.59	71.3512	75.1675	176.109	89.651	87.7647	84.6976
L-GLUTAMINE		119.552	85.2263	119.969	75.253	12.5236	15.002	16.136	12.9608	20.7326	20.319	17.945	21.0542	271.502	142.062	118.72	153.495	93.7211	138.557	85.2461	91.558	151.426	84.6929	75.8878	71.8576
L-ASPARAGINE		113.555	91.6245	122.338	72.4826	60.301	56.0719	64.9859	49.4367	87.0922	81.5843	56.6727	108.054	126.092	67.8	77.9976	87.7821	78.4061	104.528	68.0043	80.1176	118.871	72.1014	63.1251	60.7634
L-ASPARTATE		120.362	86.6758	114.989	77.973	13.2687	14.0663	16.7216	11.6009	23.6479	23.1464	21.4704	30.252	204.772	115.788	117.705	129.731	28.7454	47.0373	27.6308	28.599	45.4186	25.7324	25.355	23.5301
Within each row, compare columns (simple effects within rows)
Number of families	8
Number of comparisons per family	15
Alpha	0.05
Tukey's multiple comparisons test	Mean Diff.	95.00% CI of diff.	Below threshold?	Summary	Adjusted P Value
CITRATE
CONTROL 12 hr vs. IACS-010759 13 nM 12 hr	69.33	19.13 to 119.5	Yes	**	0.0014
CONTROL 12 hr vs. IACS-010759 123 12 hr	73.49	23.29 to 123.7	Yes	***	0.0006
CONTROL 12 hr vs. CONTROL 24 hr	38.64	-11.56 to 88.83	No	ns	0.2336
CONTROL 12 hr vs. IACS-010759 13 nM 24 hr	71.72	21.52 to 121.9	Yes	***	0.0009
CONTROL 12 hr vs. IACS-010759 123 24 hr	91.45	41.26 to 141.7	Yes	****	<0.0001
IACS-010759 13 nM 12 hr vs. IACS-010759 123 12 hr	4.159	-46.04 to 54.36	No	ns	0.9999
IACS-010759 13 nM 12 hr vs. CONTROL 24 hr	-30.69	-80.89 to 19.51	No	ns	0.4909
IACS-010759 13 nM 12 hr vs. IACS-010759 13 nM 24 hr	2.392	-47.81 to 52.59	No	ns	>0.9999
IACS-010759 13 nM 12 hr vs. IACS-010759 123 24 hr	22.12	-28.07 to 72.32	No	ns	0.7992
IACS-010759 123 12 hr vs. CONTROL 24 hr	-34.85	-85.05 to 15.35	No	ns	0.3444
IACS-010759 123 12 hr vs. IACS-010759 13 nM 24 hr	-1.767	-51.96 to 48.43	No	ns	>0.9999
IACS-010759 123 12 hr vs. IACS-010759 123 24 hr	17.97	-32.23 to 68.16	No	ns	0.9058
CONTROL 24 hr vs. IACS-010759 13 nM 24 hr	33.08	-17.11 to 83.28	No	ns	0.4041
CONTROL 24 hr vs. IACS-010759 123 24 hr	52.82	2.618 to 103.0	Yes	*	0.0329
IACS-010759 13 nM 24 hr vs. IACS-010759 123 24 hr	19.73	-30.46 to 69.93	No	ns	0.8658
α-KG
CONTROL 12 hr vs. IACS-010759 13 nM 12 hr	-8.131	-58.33 to 42.07	No	ns	0.9972
CONTROL 12 hr vs. IACS-010759 123 12 hr	77.63	27.44 to 127.8	Yes	***	0.0002
CONTROL 12 hr vs. CONTROL 24 hr	46.3	-3.900 to 96.49	No	ns	0.089
CONTROL 12 hr vs. IACS-010759 13 nM 24 hr	87.87	37.67 to 138.1	Yes	****	<0.0001
CONTROL 12 hr vs. IACS-010759 123 24 hr	96.65	46.45 to 146.8	Yes	****	<0.0001
IACS-010759 13 nM 12 hr vs. IACS-010759 123 12 hr	85.76	35.57 to 136.0	Yes	****	<0.0001
IACS-010759 13 nM 12 hr vs. CONTROL 24 hr	54.43	4.231 to 104.6	Yes	*	0.0252
IACS-010759 13 nM 12 hr vs. IACS-010759 13 nM 24 hr	96	45.80 to 146.2	Yes	****	<0.0001
IACS-010759 13 nM 12 hr vs. IACS-010759 123 24 hr	104.8	54.58 to 155.0	Yes	****	<0.0001
IACS-010759 123 12 hr vs. CONTROL 24 hr	-31.34	-81.53 to 18.86	No	ns	0.467
IACS-010759 123 12 hr vs. IACS-010759 13 nM 24 hr	10.23	-39.96 to 60.43	No	ns	0.9916
IACS-010759 123 12 hr vs. IACS-010759 123 24 hr	19.01	-31.19 to 69.21	No	ns	0.8831
CONTROL 24 hr vs. IACS-010759 13 nM 24 hr	41.57	-8.628 to 91.77	No	ns	0.166
CONTROL 24 hr vs. IACS-010759 123 24 hr	50.35	0.1512 to 100.5	Yes	*	0.0488
IACS-010759 13 nM 24 hr vs. IACS-010759 123 24 hr	8.779	-41.42 to 58.98	No	ns	0.9959
SUCCINATE
CONTROL 12 hr vs. IACS-010759 13 nM 12 hr	28.47	-21.73 to 78.66	No	ns	0.5748
CONTROL 12 hr vs. IACS-010759 123 12 hr	59.39	9.188 to 109.6	Yes	*	0.0105
CONTROL 12 hr vs. CONTROL 24 hr	20.36	-29.84 to 70.55	No	ns	0.8498
CONTROL 12 hr vs. IACS-010759 13 nM 24 hr	40.08	-10.11 to 90.28	No	ns	0.1982
CONTROL 12 hr vs. IACS-010759 123 24 hr	74.74	24.55 to 124.9	Yes	***	0.0004
IACS-010759 13 nM 12 hr vs. IACS-010759 123 12 hr	30.92	-19.28 to 81.11	No	ns	0.4825
IACS-010759 13 nM 12 hr vs. CONTROL 24 hr	-8.112	-58.31 to 42.08	No	ns	0.9972
IACS-010759 13 nM 12 hr vs. IACS-010759 13 nM 24 hr	11.62	-38.58 to 61.81	No	ns	0.9851
IACS-010759 13 nM 12 hr vs. IACS-010759 123 24 hr	46.28	-3.920 to 96.47	No	ns	0.0893
IACS-010759 123 12 hr vs. CONTROL 24 hr	-39.03	-89.23 to 11.17	No	ns	0.2236
IACS-010759 123 12 hr vs. IACS-010759 13 nM 24 hr	-19.3	-69.50 to 30.90	No	ns	0.8763
IACS-010759 123 12 hr vs. IACS-010759 123 24 hr	15.36	-34.84 to 65.56	No	ns	0.9499
CONTROL 24 hr vs. IACS-010759 13 nM 24 hr	19.73	-30.47 to 69.93	No	ns	0.8659
CONTROL 24 hr vs. IACS-010759 123 24 hr	54.39	4.192 to 104.6	Yes	*	0.0253
IACS-010759 13 nM 24 hr vs. IACS-010759 123 24 hr	34.66	-15.54 to 84.86	No	ns	0.3506
FUMARATE
CONTROL 12 hr vs. IACS-010759 13 nM 12 hr	-102.8	-153.0 to -52.65	Yes	****	<0.0001
CONTROL 12 hr vs. IACS-010759 123 12 hr	-152.5	-202.7 to -102.3	Yes	****	<0.0001
CONTROL 12 hr vs. CONTROL 24 hr	21.3	-28.90 to 71.50	No	ns	0.8237
CONTROL 12 hr vs. IACS-010759 13 nM 24 hr	14.84	-35.35 to 65.04	No	ns	0.9565
CONTROL 12 hr vs. IACS-010759 123 24 hr	-5.744	-55.94 to 44.45	No	ns	0.9995
IACS-010759 13 nM 12 hr vs. IACS-010759 123 12 hr	-49.67	-99.86 to 0.5317	No	ns	0.0543
IACS-010759 13 nM 12 hr vs. CONTROL 24 hr	124.1	73.95 to 174.3	Yes	****	<0.0001
IACS-010759 13 nM 12 hr vs. IACS-010759 13 nM 24 hr	117.7	67.49 to 167.9	Yes	****	<0.0001
IACS-010759 13 nM 12 hr vs. IACS-010759 123 24 hr	97.1	46.91 to 147.3	Yes	****	<0.0001
IACS-010759 123 12 hr vs. CONTROL 24 hr	173.8	123.6 to 224.0	Yes	****	<0.0001
IACS-010759 123 12 hr vs. IACS-010759 13 nM 24 hr	167.4	117.2 to 217.6	Yes	****	<0.0001
IACS-010759 123 12 hr vs. IACS-010759 123 24 hr	146.8	96.57 to 197.0	Yes	****	<0.0001
CONTROL 24 hr vs. IACS-010759 13 nM 24 hr	-6.453	-56.65 to 43.74	No	ns	0.9991
CONTROL 24 hr vs. IACS-010759 123 24 hr	-27.04	-77.24 to 23.16	No	ns	0.6287
IACS-010759 13 nM 24 hr vs. IACS-010759 123 24 hr	-20.59	-70.79 to 29.61	No	ns	0.8435
MALATE
CONTROL 12 hr vs. IACS-010759 13 nM 12 hr	-105.5	-155.7 to -55.30	Yes	****	<0.0001
CONTROL 12 hr vs. IACS-010759 123 12 hr	-163.8	-214.0 to -113.6	Yes	****	<0.0001
CONTROL 12 hr vs. CONTROL 24 hr	12	-38.20 to 62.19	No	ns	0.9828
CONTROL 12 hr vs. IACS-010759 13 nM 24 hr	13.57	-36.62 to 63.77	No	ns	0.9703
CONTROL 12 hr vs. IACS-010759 123 24 hr	-9.555	-59.75 to 40.64	No	ns	0.9939
IACS-010759 13 nM 12 hr vs. IACS-010759 123 12 hr	-58.28	-108.5 to -8.084	Yes	*	0.0128
IACS-010759 13 nM 12 hr vs. CONTROL 24 hr	117.5	67.30 to 167.7	Yes	****	<0.0001
IACS-010759 13 nM 12 hr vs. IACS-010759 13 nM 24 hr	119.1	68.87 to 169.3	Yes	****	<0.0001
IACS-010759 13 nM 12 hr vs. IACS-010759 123 24 hr	95.94	45.75 to 146.1	Yes	****	<0.0001
IACS-010759 123 12 hr vs. CONTROL 24 hr	175.8	125.6 to 226.0	Yes	****	<0.0001
IACS-010759 123 12 hr vs. IACS-010759 13 nM 24 hr	177.4	127.2 to 227.6	Yes	****	<0.0001
IACS-010759 123 12 hr vs. IACS-010759 123 24 hr	154.2	104.0 to 204.4	Yes	****	<0.0001
CONTROL 24 hr vs. IACS-010759 13 nM 24 hr	1.576	-48.62 to 51.77	No	ns	>0.9999
CONTROL 24 hr vs. IACS-010759 123 24 hr	-21.55	-71.75 to 28.65	No	ns	0.8163
IACS-010759 13 nM 24 hr vs. IACS-010759 123 24 hr	-23.13	-73.33 to 27.07	No	ns	0.7674
L-GLUTAMINE
CONTROL 12 hr vs. IACS-010759 13 nM 12 hr	85.84	35.65 to 136.0	Yes	****	<0.0001
CONTROL 12 hr vs. IACS-010759 123 12 hr	79.99	29.79 to 130.2	Yes	***	0.0001
CONTROL 12 hr vs. CONTROL 24 hr	-71.44	-121.6 to -21.25	Yes	***	0.0009
CONTROL 12 hr vs. IACS-010759 13 nM 24 hr	-2.271	-52.47 to 47.93	No	ns	>0.9999
CONTROL 12 hr vs. IACS-010759 123 24 hr	4.034	-46.16 to 54.23	No	ns	>0.9999
IACS-010759 13 nM 12 hr vs. IACS-010759 123 12 hr	-5.857	-56.05 to 44.34	No	ns	0.9994
IACS-010759 13 nM 12 hr vs. CONTROL 24 hr	-157.3	-207.5 to -107.1	Yes	****	<0.0001
IACS-010759 13 nM 12 hr vs. IACS-010759 13 nM 24 hr	-88.12	-138.3 to -37.92	Yes	****	<0.0001
IACS-010759 13 nM 12 hr vs. IACS-010759 123 24 hr	-81.81	-132.0 to -31.61	Yes	****	<0.0001
IACS-010759 123 12 hr vs. CONTROL 24 hr	-151.4	-201.6 to -101.2	Yes	****	<0.0001
IACS-010759 123 12 hr vs. IACS-010759 13 nM 24 hr	-82.26	-132.5 to -32.06	Yes	****	<0.0001
IACS-010759 123 12 hr vs. IACS-010759 123 24 hr	-75.95	-126.2 to -25.76	Yes	***	0.0003
CONTROL 24 hr vs. IACS-010759 13 nM 24 hr	69.17	18.98 to 119.4	Yes	**	0.0015
CONTROL 24 hr vs. IACS-010759 123 24 hr	75.48	25.28 to 125.7	Yes	***	0.0004
IACS-010759 13 nM 24 hr vs. IACS-010759 123 24 hr	6.305	-43.89 to 56.50	No	ns	0.9992
L-ASPARAGINE
CONTROL 12 hr vs. IACS-010759 13 nM 12 hr	42.3	-7.896 to 92.50	No	ns	0.1516
CONTROL 12 hr vs. IACS-010759 123 12 hr	16.65	-33.55 to 66.85	No	ns	0.9303
CONTROL 12 hr vs. CONTROL 24 hr	10.08	-40.12 to 60.28	No	ns	0.9922
CONTROL 12 hr vs. IACS-010759 13 nM 24 hr	17.24	-32.96 to 67.43	No	ns	0.9199
CONTROL 12 hr vs. IACS-010759 123 24 hr	21.28	-28.91 to 71.48	No	ns	0.8241
IACS-010759 13 nM 12 hr vs. IACS-010759 123 12 hr	-25.65	-75.85 to 24.55	No	ns	0.68
IACS-010759 13 nM 12 hr vs. CONTROL 24 hr	-32.22	-82.42 to 17.98	No	ns	0.4348
IACS-010759 13 nM 12 hr vs. IACS-010759 13 nM 24 hr	-25.07	-75.26 to 25.13	No	ns	0.7011
IACS-010759 13 nM 12 hr vs. IACS-010759 123 24 hr	-21.02	-71.21 to 29.18	No	ns	0.8317
IACS-010759 123 12 hr vs. CONTROL 24 hr	-6.567	-56.76 to 43.63	No	ns	0.999
IACS-010759 123 12 hr vs. IACS-010759 13 nM 24 hr	0.5868	-49.61 to 50.78	No	ns	>0.9999
IACS-010759 123 12 hr vs. IACS-010759 123 24 hr	4.636	-45.56 to 54.83	No	ns	0.9998
CONTROL 24 hr vs. IACS-010759 13 nM 24 hr	7.154	-43.04 to 57.35	No	ns	0.9985
CONTROL 24 hr vs. IACS-010759 123 24 hr	11.2	-38.99 to 61.40	No	ns	0.9874
IACS-010759 13 nM 24 hr vs. IACS-010759 123 24 hr	4.049	-46.15 to 54.25	No	ns	>0.9999
L-ASPARTATE
CONTROL 12 hr vs. IACS-010759 13 nM 12 hr	86.09	35.89 to 136.3	Yes	****	<0.0001
CONTROL 12 hr vs. IACS-010759 123 12 hr	75.37	25.17 to 125.6	Yes	***	0.0004
CONTROL 12 hr vs. CONTROL 24 hr	-42	-92.20 to 8.198	No	ns	0.1574
CONTROL 12 hr vs. IACS-010759 13 nM 24 hr	67	16.80 to 117.2	Yes	**	0.0024
CONTROL 12 hr vs. IACS-010759 123 24 hr	69.99	19.79 to 120.2	Yes	**	0.0013
IACS-010759 13 nM 12 hr vs. IACS-010759 123 12 hr	-10.71	-60.91 to 39.48	No	ns	0.9897
IACS-010759 13 nM 12 hr vs. CONTROL 24 hr	-128.1	-178.3 to -77.89	Yes	****	<0.0001
IACS-010759 13 nM 12 hr vs. IACS-010759 13 nM 24 hr	-19.09	-69.29 to 31.11	No	ns	0.8813
IACS-010759 13 nM 12 hr vs. IACS-010759 123 24 hr	-16.09	-66.29 to 34.10	No	ns	0.9392
IACS-010759 123 12 hr vs. CONTROL 24 hr	-117.4	-167.6 to -67.17	Yes	****	<0.0001
IACS-010759 123 12 hr vs. IACS-010759 13 nM 24 hr	-8.374	-58.57 to 41.82	No	ns	0.9967
IACS-010759 123 12 hr vs. IACS-010759 123 24 hr	-5.38	-55.58 to 44.82	No	ns	0.9996
CONTROL 24 hr vs. IACS-010759 13 nM 24 hr	109	58.80 to 159.2	Yes	****	<0.0001
CONTROL 24 hr vs. IACS-010759 123 24 hr	112	61.79 to 162.2	Yes	****	<0.0001
IACS-010759 13 nM 24 hr vs. IACS-010759 123 24 hr	2.994	-47.20 to 53.19	No	ns	>0.9999
Test details	Mean 1	Mean 2	Mean Diff.	SE of diff.	N1	N2	q	DF
CITRATE
CONTROL 12 hr vs. IACS-010759 13 nM 12 hr	100	30.67	69.33	17.38	4	4	5.642	144
CONTROL 12 hr vs. IACS-010759 123 12 hr	100	26.51	73.49	17.38	4	4	5.98	144
CONTROL 12 hr vs. CONTROL 24 hr	100	61.36	38.64	17.38	4	4	3.144	144
CONTROL 12 hr vs. IACS-010759 13 nM 24 hr	100	28.28	71.72	17.38	4	4	5.836	144
CONTROL 12 hr vs. IACS-010759 123 24 hr	100	8.547	91.45	17.38	4	4	7.442	144
IACS-010759 13 nM 12 hr vs. IACS-010759 123 12 hr	30.67	26.51	4.159	17.38	4	4	0.3384	144
IACS-010759 13 nM 12 hr vs. CONTROL 24 hr	30.67	61.36	-30.69	17.38	4	4	2.498	144
IACS-010759 13 nM 12 hr vs. IACS-010759 13 nM 24 hr	30.67	28.28	2.392	17.38	4	4	0.1947	144
IACS-010759 13 nM 12 hr vs. IACS-010759 123 24 hr	30.67	8.547	22.12	17.38	4	4	1.8	144
IACS-010759 123 12 hr vs. CONTROL 24 hr	26.51	61.36	-34.85	17.38	4	4	2.836	144
IACS-010759 123 12 hr vs. IACS-010759 13 nM 24 hr	26.51	28.28	-1.767	17.38	4	4	0.1438	144
IACS-010759 123 12 hr vs. IACS-010759 123 24 hr	26.51	8.547	17.97	17.38	4	4	1.462	144
CONTROL 24 hr vs. IACS-010759 13 nM 24 hr	61.36	28.28	33.08	17.38	4	4	2.692	144
CONTROL 24 hr vs. IACS-010759 123 24 hr	61.36	8.547	52.82	17.38	4	4	4.298	144
IACS-010759 13 nM 24 hr vs. IACS-010759 123 24 hr	28.28	8.547	19.73	17.38	4	4	1.606	144
α-KG
CONTROL 12 hr vs. IACS-010759 13 nM 12 hr	100	108.1	-8.131	17.38	4	4	0.6617	144
CONTROL 12 hr vs. IACS-010759 123 12 hr	100	22.37	77.63	17.38	4	4	6.318	144
CONTROL 12 hr vs. CONTROL 24 hr	100	53.7	46.3	17.38	4	4	3.768	144
CONTROL 12 hr vs. IACS-010759 13 nM 24 hr	100	12.13	87.87	17.38	4	4	7.15	144
CONTROL 12 hr vs. IACS-010759 123 24 hr	100	3.354	96.65	17.38	4	4	7.865	144
IACS-010759 13 nM 12 hr vs. IACS-010759 123 12 hr	108.1	22.37	85.76	17.38	4	4	6.979	144
IACS-010759 13 nM 12 hr vs. CONTROL 24 hr	108.1	53.7	54.43	17.38	4	4	4.429	144
IACS-010759 13 nM 12 hr vs. IACS-010759 13 nM 24 hr	108.1	12.13	96	17.38	4	4	7.812	144
IACS-010759 13 nM 12 hr vs. IACS-010759 123 24 hr	108.1	3.354	104.8	17.38	4	4	8.526	144
IACS-010759 123 12 hr vs. CONTROL 24 hr	22.37	53.7	-31.34	17.38	4	4	2.55	144
IACS-010759 123 12 hr vs. IACS-010759 13 nM 24 hr	22.37	12.13	10.23	17.38	4	4	0.8327	144
IACS-010759 123 12 hr vs. IACS-010759 123 24 hr	22.37	3.354	19.01	17.38	4	4	1.547	144
CONTROL 24 hr vs. IACS-010759 13 nM 24 hr	53.7	12.13	41.57	17.38	4	4	3.383	144
CONTROL 24 hr vs. IACS-010759 123 24 hr	53.7	3.354	50.35	17.38	4	4	4.097	144
IACS-010759 13 nM 24 hr vs. IACS-010759 123 24 hr	12.13	3.354	8.779	17.38	4	4	0.7144	144
SUCCINATE
CONTROL 12 hr vs. IACS-010759 13 nM 12 hr	100	71.53	28.47	17.38	4	4	2.317	144
CONTROL 12 hr vs. IACS-010759 123 12 hr	100	40.61	59.39	17.38	4	4	4.833	144
CONTROL 12 hr vs. CONTROL 24 hr	100	79.64	20.36	17.38	4	4	1.656	144
CONTROL 12 hr vs. IACS-010759 13 nM 24 hr	100	59.92	40.08	17.38	4	4	3.262	144
CONTROL 12 hr vs. IACS-010759 123 24 hr	100	25.26	74.74	17.38	4	4	6.083	144
IACS-010759 13 nM 12 hr vs. IACS-010759 123 12 hr	71.53	40.61	30.92	17.38	4	4	2.516	144
IACS-010759 13 nM 12 hr vs. CONTROL 24 hr	71.53	79.64	-8.112	17.38	4	4	0.6602	144
IACS-010759 13 nM 12 hr vs. IACS-010759 13 nM 24 hr	71.53	59.92	11.62	17.38	4	4	0.9453	144
IACS-010759 13 nM 12 hr vs. IACS-010759 123 24 hr	71.53	25.26	46.28	17.38	4	4	3.766	144
IACS-010759 123 12 hr vs. CONTROL 24 hr	40.61	79.64	-39.03	17.38	4	4	3.176	144
IACS-010759 123 12 hr vs. IACS-010759 13 nM 24 hr	40.61	59.92	-19.3	17.38	4	4	1.571	144
IACS-010759 123 12 hr vs. IACS-010759 123 24 hr	40.61	25.26	15.36	17.38	4	4	1.25	144
CONTROL 24 hr vs. IACS-010759 13 nM 24 hr	79.64	59.92	19.73	17.38	4	4	1.605	144
CONTROL 24 hr vs. IACS-010759 123 24 hr	79.64	25.26	54.39	17.38	4	4	4.426	144
IACS-010759 13 nM 24 hr vs. IACS-010759 123 24 hr	59.92	25.26	34.66	17.38	4	4	2.821	144
FUMARATE
CONTROL 12 hr vs. IACS-010759 13 nM 12 hr	100	202.8	-102.8	17.38	4	4	8.369	144
CONTROL 12 hr vs. IACS-010759 123 12 hr	100	252.5	-152.5	17.38	4	4	12.41	144
CONTROL 12 hr vs. CONTROL 24 hr	100	78.7	21.3	17.38	4	4	1.733	144
CONTROL 12 hr vs. IACS-010759 13 nM 24 hr	100	85.16	14.84	17.38	4	4	1.208	144
CONTROL 12 hr vs. IACS-010759 123 24 hr	100	105.7	-5.744	17.38	4	4	0.4675	144
IACS-010759 13 nM 12 hr vs. IACS-010759 123 12 hr	202.8	252.5	-49.67	17.38	4	4	4.042	144
IACS-010759 13 nM 12 hr vs. CONTROL 24 hr	202.8	78.7	124.1	17.38	4	4	10.1	144
IACS-010759 13 nM 12 hr vs. IACS-010759 13 nM 24 hr	202.8	85.16	117.7	17.38	4	4	9.577	144
IACS-010759 13 nM 12 hr vs. IACS-010759 123 24 hr	202.8	105.7	97.1	17.38	4	4	7.902	144
IACS-010759 123 12 hr vs. CONTROL 24 hr	252.5	78.7	173.8	17.38	4	4	14.14	144
IACS-010759 123 12 hr vs. IACS-010759 13 nM 24 hr	252.5	85.16	167.4	17.38	4	4	13.62	144
IACS-010759 123 12 hr vs. IACS-010759 123 24 hr	252.5	105.7	146.8	17.38	4	4	11.94	144
CONTROL 24 hr vs. IACS-010759 13 nM 24 hr	78.7	85.16	-6.453	17.38	4	4	0.5252	144
CONTROL 24 hr vs. IACS-010759 123 24 hr	78.7	105.7	-27.04	17.38	4	4	2.201	144
IACS-010759 13 nM 24 hr vs. IACS-010759 123 24 hr	85.16	105.7	-20.59	17.38	4	4	1.675	144
MALATE
CONTROL 12 hr vs. IACS-010759 13 nM 12 hr	100	205.5	-105.5	17.38	4	4	8.585	144
CONTROL 12 hr vs. IACS-010759 123 12 hr	100	263.8	-163.8	17.38	4	4	13.33	144
CONTROL 12 hr vs. CONTROL 24 hr	100	88	12	17.38	4	4	0.9762	144
CONTROL 12 hr vs. IACS-010759 13 nM 24 hr	100	86.43	13.57	17.38	4	4	1.104	144
CONTROL 12 hr vs. IACS-010759 123 24 hr	100	109.6	-9.555	17.38	4	4	0.7776	144
IACS-010759 13 nM 12 hr vs. IACS-010759 123 12 hr	205.5	263.8	-58.28	17.38	4	4	4.743	144
IACS-010759 13 nM 12 hr vs. CONTROL 24 hr	205.5	88	117.5	17.38	4	4	9.561	144
IACS-010759 13 nM 12 hr vs. IACS-010759 13 nM 24 hr	205.5	86.43	119.1	17.38	4	4	9.69	144
IACS-010759 13 nM 12 hr vs. IACS-010759 123 24 hr	205.5	109.6	95.94	17.38	4	4	7.808	144
IACS-010759 123 12 hr vs. CONTROL 24 hr	263.8	88	175.8	17.38	4	4	14.3	144
IACS-010759 123 12 hr vs. IACS-010759 13 nM 24 hr	263.8	86.43	177.4	17.38	4	4	14.43	144
IACS-010759 123 12 hr vs. IACS-010759 123 24 hr	263.8	109.6	154.2	17.38	4	4	12.55	144
CONTROL 24 hr vs. IACS-010759 13 nM 24 hr	88	86.43	1.576	17.38	4	4	0.1283	144
CONTROL 24 hr vs. IACS-010759 123 24 hr	88	109.6	-21.55	17.38	4	4	1.754	144
IACS-010759 13 nM 24 hr vs. IACS-010759 123 24 hr	86.43	109.6	-23.13	17.38	4	4	1.882	144
L-GLUTAMINE
CONTROL 12 hr vs. IACS-010759 13 nM 12 hr	100	14.16	85.84	17.38	4	4	6.986	144
CONTROL 12 hr vs. IACS-010759 123 12 hr	100	20.01	79.99	17.38	4	4	6.509	144
CONTROL 12 hr vs. CONTROL 24 hr	100	171.4	-71.44	17.38	4	4	5.814	144
CONTROL 12 hr vs. IACS-010759 13 nM 24 hr	100	102.3	-2.271	17.38	4	4	0.1848	144
CONTROL 12 hr vs. IACS-010759 123 24 hr	100	95.97	4.034	17.38	4	4	0.3283	144
IACS-010759 13 nM 12 hr vs. IACS-010759 123 12 hr	14.16	20.01	-5.857	17.38	4	4	0.4766	144
IACS-010759 13 nM 12 hr vs. CONTROL 24 hr	14.16	171.4	-157.3	17.38	4	4	12.8	144
IACS-010759 13 nM 12 hr vs. IACS-010759 13 nM 24 hr	14.16	102.3	-88.12	17.38	4	4	7.171	144
IACS-010759 13 nM 12 hr vs. IACS-010759 123 24 hr	14.16	95.97	-81.81	17.38	4	4	6.658	144
IACS-010759 123 12 hr vs. CONTROL 24 hr	20.01	171.4	-151.4	17.38	4	4	12.32	144
IACS-010759 123 12 hr vs. IACS-010759 13 nM 24 hr	20.01	102.3	-82.26	17.38	4	4	6.694	144
IACS-010759 123 12 hr vs. IACS-010759 123 24 hr	20.01	95.97	-75.95	17.38	4	4	6.181	144
CONTROL 24 hr vs. IACS-010759 13 nM 24 hr	171.4	102.3	69.17	17.38	4	4	5.629	144
CONTROL 24 hr vs. IACS-010759 123 24 hr	171.4	95.97	75.48	17.38	4	4	6.142	144
IACS-010759 13 nM 24 hr vs. IACS-010759 123 24 hr	102.3	95.97	6.305	17.38	4	4	0.5131	144
L-ASPARAGINE
CONTROL 12 hr vs. IACS-010759 13 nM 12 hr	100	57.7	42.3	17.38	4	4	3.442	144
CONTROL 12 hr vs. IACS-010759 123 12 hr	100	83.35	16.65	17.38	4	4	1.355	144
CONTROL 12 hr vs. CONTROL 24 hr	100	89.92	10.08	17.38	4	4	0.8205	144
CONTROL 12 hr vs. IACS-010759 13 nM 24 hr	100	82.76	17.24	17.38	4	4	1.403	144
CONTROL 12 hr vs. IACS-010759 123 24 hr	100	78.72	21.28	17.38	4	4	1.732	144
IACS-010759 13 nM 12 hr vs. IACS-010759 123 12 hr	57.7	83.35	-25.65	17.38	4	4	2.087	144
IACS-010759 13 nM 12 hr vs. CONTROL 24 hr	57.7	89.92	-32.22	17.38	4	4	2.622	144
IACS-010759 13 nM 12 hr vs. IACS-010759 13 nM 24 hr	57.7	82.76	-25.07	17.38	4	4	2.04	144
IACS-010759 13 nM 12 hr vs. IACS-010759 123 24 hr	57.7	78.72	-21.02	17.38	4	4	1.71	144
IACS-010759 123 12 hr vs. CONTROL 24 hr	83.35	89.92	-6.567	17.38	4	4	0.5344	144
IACS-010759 123 12 hr vs. IACS-010759 13 nM 24 hr	83.35	82.76	0.5868	17.38	4	4	0.04775	144
IACS-010759 123 12 hr vs. IACS-010759 123 24 hr	83.35	78.72	4.636	17.38	4	4	0.3772	144
CONTROL 24 hr vs. IACS-010759 13 nM 24 hr	89.92	82.76	7.154	17.38	4	4	0.5822	144
CONTROL 24 hr vs. IACS-010759 123 24 hr	89.92	78.72	11.2	17.38	4	4	0.9117	144
IACS-010759 13 nM 24 hr vs. IACS-010759 123 24 hr	82.76	78.72	4.049	17.38	4	4	0.3295	144
L-ASPARTATE
CONTROL 12 hr vs. IACS-010759 13 nM 12 hr	100	13.91	86.09	17.38	4	4	7.005	144
CONTROL 12 hr vs. IACS-010759 123 12 hr	100	24.63	75.37	17.38	4	4	6.133	144
CONTROL 12 hr vs. CONTROL 24 hr	100	142	-42	17.38	4	4	3.418	144
CONTROL 12 hr vs. IACS-010759 13 nM 24 hr	100	33	67	17.38	4	4	5.452	144
CONTROL 12 hr vs. IACS-010759 123 24 hr	100	30.01	69.99	17.38	4	4	5.696	144
IACS-010759 13 nM 12 hr vs. IACS-010759 123 12 hr	13.91	24.63	-10.71	17.38	4	4	0.8719	144
IACS-010759 13 nM 12 hr vs. CONTROL 24 hr	13.91	142	-128.1	17.38	4	4	10.42	144
IACS-010759 13 nM 12 hr vs. IACS-010759 13 nM 24 hr	13.91	33	-19.09	17.38	4	4	1.553	144
IACS-010759 13 nM 12 hr vs. IACS-010759 123 24 hr	13.91	30.01	-16.09	17.38	4	4	1.31	144
IACS-010759 123 12 hr vs. CONTROL 24 hr	24.63	142	-117.4	17.38	4	4	9.551	144
IACS-010759 123 12 hr vs. IACS-010759 13 nM 24 hr	24.63	33	-8.374	17.38	4	4	0.6814	144
IACS-010759 123 12 hr vs. IACS-010759 123 24 hr	24.63	30.01	-5.38	17.38	4	4	0.4378	144
CONTROL 24 hr vs. IACS-010759 13 nM 24 hr	142	33	109	17.38	4	4	8.87	144
CONTROL 24 hr vs. IACS-010759 123 24 hr	142	30.01	112	17.38	4	4	9.113	144
IACS-010759 13 nM 24 hr vs. IACS-010759 123 24 hr	33	30.01	2.994	17.38	4	4	0.2437	144

## Sheet: Suppl Fig 9 c JURKAT
alpha-KG in JURKAT
	0				13				123
2	608760	868251	446567	1331149	103971	59489	178366	329909	33749.1	147266	36472.4	57199.5
6	8164258	6457899	4471837	5577973	1715645	1352604	1133169	1565239	925266	1603699	1490695	1073257
12	8587675	11568240	9078656	8270779	12382240	13494736	11683490	11858634	1188169	1218805	907184	1091186
24	5804898	2700092	2262571	2156920	9849274	10276905	7510420	6805064	929423	1184531	1281251	1211364
citrate
	0				13				123
2	11288734	13848987	5630720	36894487	15814622	11728254	6620475	6075994	5272611	4929824	5261987	4266091
6	97451114	77147532	76949637	84570723	29710557	29105128	32942059	36644419	30293707	88483764	50756913	30230507
12	56880710	74270999	63669330	52542698	14122848	14448896	15359306	14546353	10471284	19304674	10895603	10330034
24	152000000	56912788	58606356	61572594	22704808	20742812	22989969	20677626	16644325	14406979	12846050	12370148
ratio
	0				13				123
2	0.0539263	0.062694	0.079309	0.03608	0.006574	0.005072	0.026942	0.054297	0.006401	0.029872	0.006931	0.013408
6	0.083778	0.083708	0.058114	0.065956	0.057745	0.046473	0.034399	0.042714	0.030543	0.018124	0.029369	0.035502
12	0.150977	0.155757	0.142591	0.157411	0.876752	0.933963	0.760678	0.815231	0.113469	0.063135	0.083261	0.105632
24	0.038127	0.047443	0.038606	0.035031	0.433797	0.495444	0.326682	0.329103	0.05584	0.082219	0.099739	0.097926
Within each column, compare rows (simple effects within columns)							for ratio apha KG/citrate
Number of families	4
Number of comparisons per family	3
Alpha	0.05
Tukey's multiple comparisons test	Mean Diff.	95.00% CI of diff.	Below threshold?	Summary	Adjusted P Value
2
0 vs. 13	0.03478	-0.02590 to 0.09547	No	ns	0.3511
0 vs. 123	0.04385	-0.01684 to 0.1045	No	ns	0.1954
13 vs. 123	0.009068	-0.05162 to 0.06975	No	ns	0.9292
6
0 vs. 13	0.02756	-0.03313 to 0.08824	No	ns	0.5143
0 vs. 123	0.0445	-0.01618 to 0.1052	No	ns	0.1864
13 vs. 123	0.01695	-0.04374 to 0.07763	No	ns	0.775
12
0 vs. 13	-0.695	-0.7557 to -0.6343	Yes	****	<0.0001
0 vs. 123	0.06031	-0.0003757 to 0.1210	No	ns	0.0517
13 vs. 123	0.7553	0.6946 to 0.8160	Yes	****	<0.0001
24
0 vs. 13	-0.3565	-0.4171 to -0.2958	Yes	****	<0.0001
0 vs. 123	-0.04413	-0.1048 to 0.01656	No	ns	0.1915
13 vs. 123	0.3123	0.2516 to 0.3730	Yes	****	<0.0001
Test details	Mean 1	Mean 2	Mean Diff.	SE of diff.	N1	N2	q	DF
2
0 vs. 13	0.058	0.02322	0.03478	0.02483	4	4	1.981	36
0 vs. 123	0.058	0.01415	0.04385	0.02483	4	4	2.498	36
13 vs. 123	0.02322	0.01415	0.009068	0.02483	4	4	0.5165	36
6
0 vs. 13	0.07289	0.04533	0.02756	0.02483	4	4	1.57	36
0 vs. 123	0.07289	0.02838	0.0445	0.02483	4	4	2.535	36
13 vs. 123	0.04533	0.02838	0.01695	0.02483	4	4	0.9654	36
12
0 vs. 13	0.1517	0.8467	-0.695	0.02483	4	4	39.59	36
0 vs. 123	0.1517	0.09137	0.06031	0.02483	4	4	3.435	36
13 vs. 123	0.8467	0.09137	0.7553	0.02483	4	4	43.02	36
24
0 vs. 13	0.0398	0.3963	-0.3565	0.02483	4	4	20.3	36
0 vs. 123	0.0398	0.08393	-0.04413	0.02483	4	4	2.514	36
13 vs. 123	0.3963	0.08393	0.3123	0.02483	4	4	17.79	36

## Sheet: Suppl Fig 9 c PF382
alpha-KG in PF382
	0				13				123
2	556334	914851	287880	369386	128664	142569	32149.9	21147.7	26479.8	1.03497	1.00103	26927.4
6	2071957	1731868	1188927	1652410	285262	249315	798894	200594	33089.7	111462	118910	79462
12	3289333	1877931	2708324	2352507	2695780	2900410	3533532	1929995	311549	806707	570100	599263
24	2453079	1001323	1013655	1024684	323645	528694	161950	226670	127909	32339.7	26945	155863
citrate
	0				13				123
2	21941929	22894032	21953517	29801592	8459935	8915549	8034296	8553714	3561035	4984985	2068169	3342122
6	84938899	81447012	75952131	84685291	29719273	28984947	64885402	29893174	17492468	19875719	17785503	14892074
12	193000000	120000000	147000000	114000000	39457352	44772064	54275903	37535402	33382642	44794081	36904448	37090072
24	161000000	70064953	59590957	61701202	39156467	49589190	32228765	41337074	20617888	9008629	10136842	9292755
ratio
Within each column, compare rows (simple effects within columns)
Number of families	4
Number of comparisons per family	3
Alpha	0.05
Tukey's multiple comparisons test	Mean Diff.	95.00% CI of diff.	Below threshold?	Summary	Adjusted P Value
2
0 vs. 13	0.01329	0.003464 to 0.02311	Yes	**	0.0059
0 vs. 123	0.01883	0.009009 to 0.02866	Yes	***	0.0001
13 vs. 123	0.005545	-0.004278 to 0.01537	No	ns	0.362
6
0 vs. 13	0.0109	0.001077 to 0.02072	Yes	*	0.0269
0 vs. 123	0.01533	0.005502 to 0.02515	Yes	**	0.0015
13 vs. 123	0.004425	-0.005398 to 0.01425	No	ns	0.5196
12
0 vs. 13	-0.04446	-0.05428 to -0.03464	Yes	****	<0.0001
0 vs. 123	0.003209	-0.006614 to 0.01303	No	ns	0.7063
13 vs. 123	0.04767	0.03785 to 0.05749	Yes	****	<0.0001
24
0 vs. 13	0.008432	-0.001392 to 0.01825	No	ns	0.1045
0 vs. 123	0.008484	-0.001339 to 0.01831	No	ns	0.1018
13 vs. 123	5.25e-05	-0.009771 to 0.009876	No	ns	>0.9999
Test details	Mean 1	Mean 2	Mean Diff.	SE of diff.	N1	N2	q	DF
2
0 vs. 13	0.02271	0.009419	0.01329	0.004019	4	4	4.676	36
0 vs. 123	0.02271	0.003873	0.01883	0.004019	4	4	6.627	36
13 vs. 123	0.009419	0.003873	0.005545	0.004019	4	4	1.951	36
6
0 vs. 13	0.02021	0.009306	0.0109	0.004019	4	4	3.836	36
0 vs. 123	0.02021	0.004881	0.01533	0.004019	4	4	5.393	36
13 vs. 123	0.009306	0.004881	0.004425	0.004019	4	4	1.557	36
12
0 vs. 13	0.01795	0.06241	-0.04446	0.004019	4	4	15.64	36
0 vs. 123	0.01795	0.01474	0.003209	0.004019	4	4	1.129	36
13 vs. 123	0.06241	0.01474	0.04767	0.004019	4	4	16.77	36
24
0 vs. 13	0.01579	0.007359	0.008432	0.004019	4	4	2.967	36
0 vs. 123	0.01579	0.007306	0.008484	0.004019	4	4	2.985	36
13 vs. 123	0.007359	0.007306	5.25e-05	0.004019	4	4	0.01847	36
